# Supplementary material for: A Proteomics Signature of Mild Hypospadias: A Pilot Study
Source: Front Pediatr. 2020 Dec 23;8:586287. doi: 10.3389/fped.2020.586287 (PMC7786202; doi:10.3389/fped.2020.586287)
Supplement: Supplementary file 2 [file Table_2.xlsx]

## Sheet: Sheet1
#term ID	term description	observed gene count	background gene count	strength	false discovery rate	matching proteins in your network (IDs)	matching proteins in your network (labels)
GO:0044237	cellular metabolic process	75	8797	0.27	1.87e-10	9606.ENSP00000209668,9606.ENSP00000215793,9606.ENSP00000222673,9606.ENSP00000229329,9606.ENSP00000234310,9606.ENSP00000245206,9606.ENSP00000248342,9606.ENSP00000253792,9606.ENSP00000261973,9606.ENSP00000263025,9606.ENSP00000263857,9606.ENSP00000264414,9606.ENSP00000264663,9606.ENSP00000283131,9606.ENSP00000290158,9606.ENSP00000297185,9606.ENSP00000300291,9606.ENSP00000301729,9606.ENSP00000304102,…	ADH1A,SF3A1,OGDH,CMAS,PPP3R1,GOT2,EIF3K,ACLY,RBM25,MAPK3,POLR1A,CUL3,NNT,SMARCA5,KPNB1,HSPA9,NUDT21,ECI1,COPS6,ADH1B,CYCS,U2AF2,GPD2,PSMD2,PSMC5,PAK2,GLS,ROCK2,SF3B2,NPEPPS,SMC1A,AP2A2,DHX15,USP7,PIP4K2C,ACSL3,AP2A1,IQGAP3,ADSS,FH,HEATR1,EPRS,ATP1B1,MGST3,ABCD3,PGK1,CUL4A,CCDC22,VPS28,SUCLA2,CD9,DNM2,AIMP1,SMU1,KHSRP,LCMT1,ATP5J,BZW1,PSMC6,HK1,TOP2A,EIF2B1,DERA,NDUFA6,SSBP1,GNB2L1,SPCS3,EIF5AL1,G…
GO:0008152	metabolic process	77	9569	0.24	5.45e-10	9606.ENSP00000209668,9606.ENSP00000215793,9606.ENSP00000217515,9606.ENSP00000222673,9606.ENSP00000229329,9606.ENSP00000234310,9606.ENSP00000245206,9606.ENSP00000248342,9606.ENSP00000253792,9606.ENSP00000261973,9606.ENSP00000263025,9606.ENSP00000263857,9606.ENSP00000264414,9606.ENSP00000264663,9606.ENSP00000283131,9606.ENSP00000287295,9606.ENSP00000290158,9606.ENSP00000297185,9606.ENSP00000300291,…	ADH1A,SF3A1,TXNL1,OGDH,CMAS,PPP3R1,GOT2,EIF3K,ACLY,RBM25,MAPK3,POLR1A,CUL3,NNT,SMARCA5,AIFM1,KPNB1,HSPA9,NUDT21,ECI1,COPS6,ADH1B,CYCS,U2AF2,GPD2,PSMD2,PSMC5,PAK2,GLS,ROCK2,SF3B2,NPEPPS,SMC1A,AP2A2,DHX15,USP7,PIP4K2C,ACSL3,AP2A1,IQGAP3,ADSS,FH,HEATR1,EPRS,ATP1B1,MGST3,ABCD3,PGK1,CUL4A,CCDC22,VPS28,SUCLA2,CD9,DNM2,AIMP1,SMU1,KHSRP,LCMT1,ATP5J,BZW1,PSMC6,HK1,TOP2A,EIF2B1,DERA,NDUFA6,SSBP1,GNB2L1,SPC…
GO:0071704	organic substance metabolic process	74	9135	0.25	3.53e-09	9606.ENSP00000209668,9606.ENSP00000215793,9606.ENSP00000222673,9606.ENSP00000229329,9606.ENSP00000234310,9606.ENSP00000245206,9606.ENSP00000248342,9606.ENSP00000253792,9606.ENSP00000261973,9606.ENSP00000263025,9606.ENSP00000263857,9606.ENSP00000264414,9606.ENSP00000264663,9606.ENSP00000283131,9606.ENSP00000290158,9606.ENSP00000300291,9606.ENSP00000301729,9606.ENSP00000304102,9606.ENSP00000306606,…	ADH1A,SF3A1,OGDH,CMAS,PPP3R1,GOT2,EIF3K,ACLY,RBM25,MAPK3,POLR1A,CUL3,NNT,SMARCA5,KPNB1,NUDT21,ECI1,COPS6,ADH1B,CYCS,U2AF2,GPD2,PSMD2,PSMC5,PAK2,GLS,ROCK2,SF3B2,NPEPPS,SMC1A,AP2A2,DHX15,USP7,PIP4K2C,ACSL3,AP2A1,IQGAP3,ADSS,FH,HEATR1,EPRS,ATP1B1,MGST3,ABCD3,PGK1,CUL4A,CCDC22,VPS28,SUCLA2,CD9,DNM2,AIMP1,SMU1,KHSRP,LCMT1,ATP5J,BZW1,PSMC6,HK1,TOP2A,EIF2B1,DERA,NDUFA6,SSBP1,GNB2L1,SPCS3,EIF5AL1,GSTK1,E…
GO:0009987	cellular process	89	14652	0.12	9.58e-08	9606.ENSP00000209668,9606.ENSP00000215793,9606.ENSP00000217515,9606.ENSP00000222673,9606.ENSP00000229329,9606.ENSP00000234310,9606.ENSP00000245206,9606.ENSP00000248342,9606.ENSP00000253792,9606.ENSP00000257189,9606.ENSP00000261973,9606.ENSP00000263025,9606.ENSP00000263857,9606.ENSP00000264414,9606.ENSP00000264663,9606.ENSP00000269321,9606.ENSP00000283131,9606.ENSP00000284878,9606.ENSP00000287295,…	ADH1A,SF3A1,TXNL1,OGDH,CMAS,PPP3R1,GOT2,EIF3K,ACLY,DSG3,RBM25,MAPK3,POLR1A,CUL3,NNT,ARHGDIA,SMARCA5,CXADR,AIFM1,KPNB1,HSPA9,CCT2,NUDT21,ECI1,COPS6,RAC3,LETM1,ADH1B,CYCS,U2AF2,GPD2,PSMD2,PSMC5,PAK2,GLS,ROCK2,SF3B2,NPEPPS,SMC1A,AP2A2,DHX15,USP7,PIP4K2C,ACSL3,AP2A1,IQGAP3,ADSS,FH,HEATR1,EPRS,ATP1B1,MGST3,S100A10,ABCD3,PGK1,CUL4A,CCDC22,VPS28,SUCLA2,IPO7,CD9,DNM2,AIMP1,SMU1,KHSRP,LCMT1,SUN2,ATP5J,BZW…
GO:0016032	viral process	18	571	0.84	9.58e-08	9606.ENSP00000263025,9606.ENSP00000284878,9606.ENSP00000290158,9606.ENSP00000304102,9606.ENSP00000314067,9606.ENSP00000317985,9606.ENSP00000318861,9606.ENSP00000327694,9606.ENSP00000343535,9606.ENSP00000351926,9606.ENSP00000364589,9606.ENSP00000366565,9606.ENSP00000369042,9606.ENSP00000384863,9606.ENSP00000426909,9606.ENSP00000431800,9606.ENSP00000478303,9606.ENSP00000480499	MAPK3,CXADR,KPNB1,COPS6,PAK2,ROCK2,SF3B2,AP2A2,USP7,AP2A1,CUL4A,VPS28,IPO7,XPO1,GNB2L1,EIF3F,POLR2E,ITCH
GO:0044238	primary metabolic process	68	8808	0.22	1.47e-06	9606.ENSP00000215793,9606.ENSP00000222673,9606.ENSP00000234310,9606.ENSP00000245206,9606.ENSP00000248342,9606.ENSP00000253792,9606.ENSP00000261973,9606.ENSP00000263025,9606.ENSP00000263857,9606.ENSP00000264414,9606.ENSP00000264663,9606.ENSP00000283131,9606.ENSP00000290158,9606.ENSP00000300291,9606.ENSP00000301729,9606.ENSP00000304102,9606.ENSP00000307786,9606.ENSP00000307863,9606.ENSP00000308610,…	SF3A1,OGDH,PPP3R1,GOT2,EIF3K,ACLY,RBM25,MAPK3,POLR1A,CUL3,NNT,SMARCA5,KPNB1,NUDT21,ECI1,COPS6,CYCS,U2AF2,GPD2,PSMD2,PSMC5,PAK2,GLS,ROCK2,SF3B2,NPEPPS,SMC1A,AP2A2,DHX15,USP7,PIP4K2C,ACSL3,AP2A1,IQGAP3,ADSS,FH,HEATR1,EPRS,ATP1B1,MGST3,ABCD3,PGK1,CUL4A,CCDC22,VPS28,SUCLA2,AIMP1,SMU1,KHSRP,LCMT1,ATP5J,BZW1,PSMC6,HK1,TOP2A,EIF2B1,DERA,NDUFA6,SSBP1,GNB2L1,SPCS3,EIF5AL1,EIF3F,NDUFAB1,RUVBL2,POLR2E,ITCH,…
GO:0006091	generation of precursor metabolites and energy	14	400	0.88	1.84e-06	9606.ENSP00000209668,9606.ENSP00000222673,9606.ENSP00000264663,9606.ENSP00000306606,9606.ENSP00000307786,9606.ENSP00000308610,9606.ENSP00000355518,9606.ENSP00000362413,9606.ENSP00000367923,9606.ENSP00000389649,9606.ENSP00000402103,9606.ENSP00000416583,9606.ENSP00000418842,9606.ENSP00000458770	ADH1A,OGDH,NNT,ADH1B,CYCS,GPD2,FH,PGK1,SUCLA2,ATP5J,HK1,DERA,NDUFA6,NDUFAB1
GO:0019752	carboxylic acid metabolic process	19	854	0.68	3.08e-06	9606.ENSP00000222673,9606.ENSP00000229329,9606.ENSP00000245206,9606.ENSP00000253792,9606.ENSP00000263025,9606.ENSP00000264663,9606.ENSP00000301729,9606.ENSP00000317379,9606.ENSP00000350012,9606.ENSP00000355493,9606.ENSP00000355518,9606.ENSP00000355890,9606.ENSP00000356864,9606.ENSP00000359233,9606.ENSP00000362413,9606.ENSP00000367923,9606.ENSP00000378191,9606.ENSP00000402103,9606.ENSP00000458770	OGDH,CMAS,GOT2,ACLY,MAPK3,NNT,ECI1,GLS,ACSL3,ADSS,FH,EPRS,MGST3,ABCD3,PGK1,SUCLA2,AIMP1,HK1,NDUFAB1
GO:0006807	nitrogen compound metabolic process	65	8349	0.23	3.34e-06	9606.ENSP00000215793,9606.ENSP00000222673,9606.ENSP00000234310,9606.ENSP00000245206,9606.ENSP00000248342,9606.ENSP00000253792,9606.ENSP00000261973,9606.ENSP00000263025,9606.ENSP00000263857,9606.ENSP00000264414,9606.ENSP00000264663,9606.ENSP00000283131,9606.ENSP00000290158,9606.ENSP00000300291,9606.ENSP00000304102,9606.ENSP00000307786,9606.ENSP00000307863,9606.ENSP00000308610,9606.ENSP00000310129,…	SF3A1,OGDH,PPP3R1,GOT2,EIF3K,ACLY,RBM25,MAPK3,POLR1A,CUL3,NNT,SMARCA5,KPNB1,NUDT21,COPS6,CYCS,U2AF2,GPD2,PSMD2,PSMC5,PAK2,GLS,ROCK2,SF3B2,NPEPPS,SMC1A,AP2A2,DHX15,USP7,ACSL3,AP2A1,IQGAP3,ADSS,HEATR1,EPRS,ATP1B1,MGST3,PGK1,CUL4A,CCDC22,VPS28,SUCLA2,AIMP1,SMU1,KHSRP,LCMT1,ATP5J,BZW1,PSMC6,HK1,TOP2A,EIF2B1,DERA,NDUFA6,SSBP1,GNB2L1,SPCS3,EIF5AL1,GSTK1,EIF3F,NDUFAB1,RUVBL2,POLR2E,ITCH,HNRNPDL
GO:0044281	small molecule metabolic process	27	1779	0.52	4e-06	9606.ENSP00000209668,9606.ENSP00000222673,9606.ENSP00000229329,9606.ENSP00000245206,9606.ENSP00000253792,9606.ENSP00000263025,9606.ENSP00000264663,9606.ENSP00000301729,9606.ENSP00000306606,9606.ENSP00000307786,9606.ENSP00000308610,9606.ENSP00000317379,9606.ENSP00000350012,9606.ENSP00000355493,9606.ENSP00000355518,9606.ENSP00000355890,9606.ENSP00000356790,9606.ENSP00000356864,9606.ENSP00000359233,…	ADH1A,OGDH,CMAS,GOT2,ACLY,MAPK3,NNT,ECI1,ADH1B,CYCS,GPD2,GLS,ACSL3,ADSS,FH,EPRS,ATP1B1,MGST3,ABCD3,PGK1,SUCLA2,AIMP1,ATP5J,HK1,DERA,NDUFA6,NDUFAB1
GO:0017144	drug metabolic process	16	622	0.75	5.72e-06	9606.ENSP00000209668,9606.ENSP00000222673,9606.ENSP00000229329,9606.ENSP00000253792,9606.ENSP00000264663,9606.ENSP00000306606,9606.ENSP00000307786,9606.ENSP00000355493,9606.ENSP00000355518,9606.ENSP00000356790,9606.ENSP00000362413,9606.ENSP00000367923,9606.ENSP00000389649,9606.ENSP00000402103,9606.ENSP00000418842,9606.ENSP00000458770	ADH1A,OGDH,CMAS,ACLY,NNT,ADH1B,CYCS,ADSS,FH,ATP1B1,PGK1,SUCLA2,ATP5J,HK1,NDUFA6,NDUFAB1
GO:0034641	cellular nitrogen compound metabolic process	48	5126	0.31	8.29e-06	9606.ENSP00000215793,9606.ENSP00000222673,9606.ENSP00000248342,9606.ENSP00000253792,9606.ENSP00000261973,9606.ENSP00000263025,9606.ENSP00000263857,9606.ENSP00000264663,9606.ENSP00000283131,9606.ENSP00000290158,9606.ENSP00000300291,9606.ENSP00000304102,9606.ENSP00000307786,9606.ENSP00000307863,9606.ENSP00000308610,9606.ENSP00000318861,9606.ENSP00000320324,9606.ENSP00000323421,9606.ENSP00000336741,…	SF3A1,OGDH,EIF3K,ACLY,RBM25,MAPK3,POLR1A,NNT,SMARCA5,KPNB1,NUDT21,COPS6,CYCS,U2AF2,GPD2,SF3B2,NPEPPS,SMC1A,DHX15,USP7,ACSL3,ADSS,HEATR1,EPRS,ATP1B1,PGK1,CUL4A,SUCLA2,AIMP1,SMU1,KHSRP,ATP5J,BZW1,HK1,TOP2A,EIF2B1,DERA,NDUFA6,SSBP1,GNB2L1,SPCS3,EIF5AL1,GSTK1,EIF3F,NDUFAB1,RUVBL2,POLR2E,HNRNPDL
GO:0055114	oxidation-reduction process	19	932	0.65	8.29e-06	9606.ENSP00000209668,9606.ENSP00000217515,9606.ENSP00000222673,9606.ENSP00000264663,9606.ENSP00000287295,9606.ENSP00000301729,9606.ENSP00000306606,9606.ENSP00000307786,9606.ENSP00000308610,9606.ENSP00000355518,9606.ENSP00000356864,9606.ENSP00000359233,9606.ENSP00000362413,9606.ENSP00000367923,9606.ENSP00000402103,9606.ENSP00000416583,9606.ENSP00000418842,9606.ENSP00000431049,9606.ENSP00000458770	ADH1A,TXNL1,OGDH,NNT,AIFM1,ECI1,ADH1B,CYCS,GPD2,FH,MGST3,ABCD3,PGK1,SUCLA2,HK1,DERA,NDUFA6,GSTK1,NDUFAB1
GO:0009117	nucleotide metabolic process	15	576	0.75	1.07e-05	9606.ENSP00000222673,9606.ENSP00000253792,9606.ENSP00000264663,9606.ENSP00000307786,9606.ENSP00000308610,9606.ENSP00000350012,9606.ENSP00000355493,9606.ENSP00000356790,9606.ENSP00000362413,9606.ENSP00000367923,9606.ENSP00000389649,9606.ENSP00000402103,9606.ENSP00000416583,9606.ENSP00000418842,9606.ENSP00000458770	OGDH,ACLY,NNT,CYCS,GPD2,ACSL3,ADSS,ATP1B1,PGK1,SUCLA2,ATP5J,HK1,DERA,NDUFA6,NDUFAB1
GO:0016999	antibiotic metabolic process	8	124	1.15	2.09e-05	9606.ENSP00000209668,9606.ENSP00000222673,9606.ENSP00000229329,9606.ENSP00000253792,9606.ENSP00000264663,9606.ENSP00000306606,9606.ENSP00000355518,9606.ENSP00000367923	ADH1A,OGDH,CMAS,ACLY,NNT,ADH1B,FH,SUCLA2
GO:0033036	macromolecule localization	29	2268	0.44	2.37e-05	9606.ENSP00000234310,9606.ENSP00000245206,9606.ENSP00000290158,9606.ENSP00000297185,9606.ENSP00000299300,9606.ENSP00000307863,9606.ENSP00000317985,9606.ENSP00000327694,9606.ENSP00000350012,9606.ENSP00000351926,9606.ENSP00000355890,9606.ENSP00000356790,9606.ENSP00000357801,9606.ENSP00000359233,9606.ENSP00000365401,9606.ENSP00000366565,9606.ENSP00000369042,9606.ENSP00000373905,9606.ENSP00000381216,…	PPP3R1,GOT2,KPNB1,HSPA9,CCT2,U2AF2,ROCK2,AP2A2,ACSL3,AP2A1,EPRS,ATP1B1,S100A10,ABCD3,CCDC22,VPS28,IPO7,DNM2,KHSRP,XPO1,SUN2,HK1,TOMM40,SPCS3,EIF5AL1,GSTK1,CKAP5,RAB5C,RUVBL2
GO:0019693	ribose phosphate metabolic process	13	455	0.79	2.42e-05	9606.ENSP00000222673,9606.ENSP00000253792,9606.ENSP00000307786,9606.ENSP00000350012,9606.ENSP00000355493,9606.ENSP00000356790,9606.ENSP00000362413,9606.ENSP00000367923,9606.ENSP00000389649,9606.ENSP00000402103,9606.ENSP00000416583,9606.ENSP00000418842,9606.ENSP00000458770	OGDH,ACLY,CYCS,ACSL3,ADSS,ATP1B1,PGK1,SUCLA2,ATP5J,HK1,DERA,NDUFA6,NDUFAB1
GO:0046394	carboxylic acid biosynthetic process	11	311	0.89	2.82e-05	9606.ENSP00000222673,9606.ENSP00000245206,9606.ENSP00000253792,9606.ENSP00000317379,9606.ENSP00000350012,9606.ENSP00000356864,9606.ENSP00000359233,9606.ENSP00000362413,9606.ENSP00000367923,9606.ENSP00000402103,9606.ENSP00000458770	OGDH,GOT2,ACLY,GLS,ACSL3,MGST3,ABCD3,PGK1,SUCLA2,HK1,NDUFAB1
GO:1901564	organonitrogen compound metabolic process	47	5281	0.29	3.82e-05	9606.ENSP00000222673,9606.ENSP00000234310,9606.ENSP00000245206,9606.ENSP00000248342,9606.ENSP00000253792,9606.ENSP00000263025,9606.ENSP00000264414,9606.ENSP00000264663,9606.ENSP00000304102,9606.ENSP00000307786,9606.ENSP00000308610,9606.ENSP00000310129,9606.ENSP00000310572,9606.ENSP00000314067,9606.ENSP00000317379,9606.ENSP00000317985,9606.ENSP00000320324,9606.ENSP00000327694,9606.ENSP00000343535,…	OGDH,PPP3R1,GOT2,EIF3K,ACLY,MAPK3,CUL3,NNT,COPS6,CYCS,GPD2,PSMD2,PSMC5,PAK2,GLS,ROCK2,NPEPPS,AP2A2,USP7,ACSL3,AP2A1,IQGAP3,ADSS,EPRS,ATP1B1,MGST3,PGK1,CUL4A,CCDC22,VPS28,SUCLA2,AIMP1,LCMT1,ATP5J,PSMC6,HK1,EIF2B1,DERA,NDUFA6,GNB2L1,SPCS3,EIF5AL1,GSTK1,EIF3F,NDUFAB1,RUVBL2,ITCH
GO:0043648	dicarboxylic acid metabolic process	7	97	1.2	4.68e-05	9606.ENSP00000222673,9606.ENSP00000245206,9606.ENSP00000253792,9606.ENSP00000317379,9606.ENSP00000355493,9606.ENSP00000355518,9606.ENSP00000367923	OGDH,GOT2,ACLY,GLS,ADSS,FH,SUCLA2
GO:0009150	purine ribonucleotide metabolic process	12	425	0.79	6.56e-05	9606.ENSP00000222673,9606.ENSP00000253792,9606.ENSP00000307786,9606.ENSP00000350012,9606.ENSP00000355493,9606.ENSP00000356790,9606.ENSP00000362413,9606.ENSP00000367923,9606.ENSP00000389649,9606.ENSP00000402103,9606.ENSP00000418842,9606.ENSP00000458770	OGDH,ACLY,CYCS,ACSL3,ADSS,ATP1B1,PGK1,SUCLA2,ATP5J,HK1,NDUFA6,NDUFAB1
GO:0045333	cellular respiration	8	153	1.06	6.59e-05	9606.ENSP00000222673,9606.ENSP00000264663,9606.ENSP00000307786,9606.ENSP00000308610,9606.ENSP00000355518,9606.ENSP00000367923,9606.ENSP00000418842,9606.ENSP00000458770	OGDH,NNT,CYCS,GPD2,FH,SUCLA2,NDUFA6,NDUFAB1
GO:0006101	citrate metabolic process	5	36	1.48	9.47e-05	9606.ENSP00000222673,9606.ENSP00000253792,9606.ENSP00000264663,9606.ENSP00000355518,9606.ENSP00000367923	OGDH,ACLY,NNT,FH,SUCLA2
GO:0009167	purine ribonucleoside monophosphate metabolic process	9	230	0.93	0.00012	9606.ENSP00000222673,9606.ENSP00000307786,9606.ENSP00000355493,9606.ENSP00000356790,9606.ENSP00000362413,9606.ENSP00000389649,9606.ENSP00000402103,9606.ENSP00000418842,9606.ENSP00000458770	OGDH,CYCS,ADSS,ATP1B1,PGK1,ATP5J,HK1,NDUFA6,NDUFAB1
GO:0051186	cofactor metabolic process	12	467	0.75	0.00014	9606.ENSP00000222673,9606.ENSP00000245206,9606.ENSP00000253792,9606.ENSP00000264663,9606.ENSP00000297185,9606.ENSP00000308610,9606.ENSP00000350012,9606.ENSP00000362413,9606.ENSP00000367923,9606.ENSP00000402103,9606.ENSP00000416583,9606.ENSP00000431049	OGDH,GOT2,ACLY,NNT,HSPA9,GPD2,ACSL3,PGK1,SUCLA2,HK1,DERA,GSTK1
GO:0044283	small molecule biosynthetic process	13	569	0.7	0.00016	9606.ENSP00000222673,9606.ENSP00000245206,9606.ENSP00000253792,9606.ENSP00000308610,9606.ENSP00000317379,9606.ENSP00000350012,9606.ENSP00000356864,9606.ENSP00000359233,9606.ENSP00000362413,9606.ENSP00000367923,9606.ENSP00000402103,9606.ENSP00000416583,9606.ENSP00000458770	OGDH,GOT2,ACLY,GPD2,GLS,ACSL3,MGST3,ABCD3,PGK1,SUCLA2,HK1,DERA,NDUFAB1
GO:0009896	positive regulation of catabolic process	11	399	0.78	0.00017	9606.ENSP00000263025,9606.ENSP00000264414,9606.ENSP00000264663,9606.ENSP00000310572,9606.ENSP00000347032,9606.ENSP00000365401,9606.ENSP00000366565,9606.ENSP00000381216,9606.ENSP00000401802,9606.ENSP00000426909,9606.ENSP00000480499	MAPK3,CUL3,NNT,PSMC5,PIP4K2C,CCDC22,VPS28,KHSRP,PSMC6,GNB2L1,ITCH
GO:1901575	organic substance catabolic process	22	1609	0.47	0.00019	9606.ENSP00000222673,9606.ENSP00000245206,9606.ENSP00000264414,9606.ENSP00000290158,9606.ENSP00000301729,9606.ENSP00000308610,9606.ENSP00000310129,9606.ENSP00000310572,9606.ENSP00000317379,9606.ENSP00000320324,9606.ENSP00000327694,9606.ENSP00000343535,9606.ENSP00000351926,9606.ENSP00000359233,9606.ENSP00000362413,9606.ENSP00000364589,9606.ENSP00000366565,9606.ENSP00000381216,9606.ENSP00000401802,…	OGDH,GOT2,CUL3,KPNB1,ECI1,GPD2,PSMD2,PSMC5,GLS,NPEPPS,AP2A2,USP7,AP2A1,ABCD3,PGK1,CUL4A,VPS28,KHSRP,PSMC6,HK1,DERA,ITCH
GO:0046034	ATP metabolic process	8	190	0.96	0.00021	9606.ENSP00000222673,9606.ENSP00000307786,9606.ENSP00000356790,9606.ENSP00000362413,9606.ENSP00000389649,9606.ENSP00000402103,9606.ENSP00000418842,9606.ENSP00000458770	OGDH,CYCS,ATP1B1,PGK1,ATP5J,HK1,NDUFA6,NDUFAB1
GO:0051234	establishment of localization	39	4248	0.3	0.00023	9606.ENSP00000234310,9606.ENSP00000245206,9606.ENSP00000253792,9606.ENSP00000263025,9606.ENSP00000264414,9606.ENSP00000264663,9606.ENSP00000284878,9606.ENSP00000290158,9606.ENSP00000297185,9606.ENSP00000299300,9606.ENSP00000305653,9606.ENSP00000307863,9606.ENSP00000310129,9606.ENSP00000317379,9606.ENSP00000327694,9606.ENSP00000350012,9606.ENSP00000351926,9606.ENSP00000355890,9606.ENSP00000356790,…	PPP3R1,GOT2,ACLY,MAPK3,CUL3,NNT,CXADR,KPNB1,HSPA9,CCT2,LETM1,U2AF2,PSMD2,GLS,AP2A2,ACSL3,AP2A1,EPRS,ATP1B1,S100A10,ABCD3,CCDC22,VPS28,IPO7,CD9,DNM2,KHSRP,XPO1,SUN2,ATP5J,HK1,TOMM40,DERA,SPCS3,EIF5AL1,GSTK1,CKAP5,RAB5C,RUVBL2
GO:0044248	cellular catabolic process	22	1646	0.46	0.00025	9606.ENSP00000222673,9606.ENSP00000245206,9606.ENSP00000264414,9606.ENSP00000290158,9606.ENSP00000301729,9606.ENSP00000308610,9606.ENSP00000310129,9606.ENSP00000310572,9606.ENSP00000317379,9606.ENSP00000320324,9606.ENSP00000327694,9606.ENSP00000343535,9606.ENSP00000351926,9606.ENSP00000359233,9606.ENSP00000362413,9606.ENSP00000364589,9606.ENSP00000366565,9606.ENSP00000381216,9606.ENSP00000401802,…	OGDH,GOT2,CUL3,KPNB1,ECI1,GPD2,PSMD2,PSMC5,GLS,NPEPPS,AP2A2,USP7,AP2A1,ABCD3,PGK1,CUL4A,VPS28,KHSRP,PSMC6,HK1,DERA,ITCH
GO:0031331	positive regulation of cellular catabolic process	10	343	0.8	0.00027	9606.ENSP00000263025,9606.ENSP00000264414,9606.ENSP00000264663,9606.ENSP00000310572,9606.ENSP00000347032,9606.ENSP00000365401,9606.ENSP00000381216,9606.ENSP00000401802,9606.ENSP00000426909,9606.ENSP00000480499	MAPK3,CUL3,NNT,PSMC5,PIP4K2C,CCDC22,KHSRP,PSMC6,GNB2L1,ITCH
GO:0009894	regulation of catabolic process	15	840	0.59	0.00039	9606.ENSP00000263025,9606.ENSP00000264414,9606.ENSP00000264663,9606.ENSP00000287295,9606.ENSP00000310129,9606.ENSP00000310572,9606.ENSP00000343535,9606.ENSP00000347032,9606.ENSP00000365401,9606.ENSP00000366565,9606.ENSP00000381216,9606.ENSP00000384863,9606.ENSP00000401802,9606.ENSP00000426909,9606.ENSP00000480499	MAPK3,CUL3,NNT,AIFM1,PSMD2,PSMC5,USP7,PIP4K2C,CCDC22,VPS28,KHSRP,XPO1,PSMC6,GNB2L1,ITCH
GO:0043603	cellular amide metabolic process	14	732	0.62	0.00039	9606.ENSP00000222673,9606.ENSP00000248342,9606.ENSP00000253792,9606.ENSP00000320324,9606.ENSP00000350012,9606.ENSP00000355890,9606.ENSP00000367923,9606.ENSP00000378191,9606.ENSP00000416250,9606.ENSP00000426909,9606.ENSP00000427463,9606.ENSP00000430706,9606.ENSP00000431049,9606.ENSP00000431800	OGDH,EIF3K,ACLY,NPEPPS,ACSL3,EPRS,SUCLA2,AIMP1,EIF2B1,GNB2L1,SPCS3,EIF5AL1,GSTK1,EIF3F
GO:0006139	nucleobase-containing compound metabolic process	40	4551	0.28	0.00043	9606.ENSP00000215793,9606.ENSP00000222673,9606.ENSP00000253792,9606.ENSP00000261973,9606.ENSP00000263025,9606.ENSP00000263857,9606.ENSP00000264663,9606.ENSP00000283131,9606.ENSP00000290158,9606.ENSP00000300291,9606.ENSP00000304102,9606.ENSP00000307786,9606.ENSP00000307863,9606.ENSP00000308610,9606.ENSP00000318861,9606.ENSP00000323421,9606.ENSP00000336741,9606.ENSP00000343535,9606.ENSP00000350012,…	SF3A1,OGDH,ACLY,RBM25,MAPK3,POLR1A,NNT,SMARCA5,KPNB1,NUDT21,COPS6,CYCS,U2AF2,GPD2,SF3B2,SMC1A,DHX15,USP7,ACSL3,ADSS,HEATR1,EPRS,ATP1B1,PGK1,CUL4A,SUCLA2,AIMP1,SMU1,KHSRP,ATP5J,BZW1,HK1,TOP2A,DERA,NDUFA6,SSBP1,NDUFAB1,RUVBL2,POLR2E,HNRNPDL
GO:0006725	cellular aromatic compound metabolic process	41	4754	0.27	0.00046	9606.ENSP00000215793,9606.ENSP00000222673,9606.ENSP00000245206,9606.ENSP00000253792,9606.ENSP00000261973,9606.ENSP00000263025,9606.ENSP00000263857,9606.ENSP00000264663,9606.ENSP00000283131,9606.ENSP00000290158,9606.ENSP00000300291,9606.ENSP00000304102,9606.ENSP00000307786,9606.ENSP00000307863,9606.ENSP00000308610,9606.ENSP00000318861,9606.ENSP00000323421,9606.ENSP00000336741,9606.ENSP00000343535,…	SF3A1,OGDH,GOT2,ACLY,RBM25,MAPK3,POLR1A,NNT,SMARCA5,KPNB1,NUDT21,COPS6,CYCS,U2AF2,GPD2,SF3B2,SMC1A,DHX15,USP7,ACSL3,ADSS,HEATR1,EPRS,ATP1B1,PGK1,CUL4A,SUCLA2,AIMP1,SMU1,KHSRP,ATP5J,BZW1,HK1,TOP2A,DERA,NDUFA6,SSBP1,NDUFAB1,RUVBL2,POLR2E,HNRNPDL
GO:0042176	regulation of protein catabolic process	10	368	0.77	0.00046	9606.ENSP00000264414,9606.ENSP00000310129,9606.ENSP00000310572,9606.ENSP00000343535,9606.ENSP00000365401,9606.ENSP00000366565,9606.ENSP00000384863,9606.ENSP00000401802,9606.ENSP00000426909,9606.ENSP00000480499	CUL3,PSMD2,PSMC5,USP7,CCDC22,VPS28,XPO1,PSMC6,GNB2L1,ITCH
GO:0009205	purine ribonucleoside triphosphate metabolic process	8	221	0.9	0.00049	9606.ENSP00000222673,9606.ENSP00000307786,9606.ENSP00000356790,9606.ENSP00000362413,9606.ENSP00000389649,9606.ENSP00000402103,9606.ENSP00000418842,9606.ENSP00000458770	OGDH,CYCS,ATP1B1,PGK1,ATP5J,HK1,NDUFA6,NDUFAB1
GO:0006732	coenzyme metabolic process	9	297	0.82	0.00053	9606.ENSP00000222673,9606.ENSP00000253792,9606.ENSP00000264663,9606.ENSP00000308610,9606.ENSP00000350012,9606.ENSP00000362413,9606.ENSP00000367923,9606.ENSP00000402103,9606.ENSP00000416583	OGDH,ACLY,NNT,GPD2,ACSL3,PGK1,SUCLA2,HK1,DERA
GO:0071702	organic substance transport	24	2040	0.41	0.00058	9606.ENSP00000234310,9606.ENSP00000245206,9606.ENSP00000290158,9606.ENSP00000297185,9606.ENSP00000307863,9606.ENSP00000317379,9606.ENSP00000327694,9606.ENSP00000350012,9606.ENSP00000351926,9606.ENSP00000355890,9606.ENSP00000356790,9606.ENSP00000359233,9606.ENSP00000365401,9606.ENSP00000366565,9606.ENSP00000369042,9606.ENSP00000373905,9606.ENSP00000381216,9606.ENSP00000384863,9606.ENSP00000410339,…	PPP3R1,GOT2,KPNB1,HSPA9,U2AF2,GLS,AP2A2,ACSL3,AP2A1,EPRS,ATP1B1,ABCD3,CCDC22,VPS28,IPO7,DNM2,KHSRP,XPO1,TOMM40,SPCS3,EIF5AL1,GSTK1,CKAP5,RAB5C
GO:0046496	nicotinamide nucleotide metabolic process	6	107	1.09	0.00059	9606.ENSP00000222673,9606.ENSP00000264663,9606.ENSP00000308610,9606.ENSP00000362413,9606.ENSP00000402103,9606.ENSP00000416583	OGDH,NNT,GPD2,PGK1,HK1,DERA
GO:1901566	organonitrogen compound biosynthetic process	19	1370	0.48	0.00059	9606.ENSP00000222673,9606.ENSP00000245206,9606.ENSP00000248342,9606.ENSP00000253792,9606.ENSP00000317379,9606.ENSP00000350012,9606.ENSP00000355493,9606.ENSP00000355890,9606.ENSP00000356864,9606.ENSP00000362413,9606.ENSP00000367923,9606.ENSP00000378191,9606.ENSP00000389649,9606.ENSP00000402103,9606.ENSP00000416250,9606.ENSP00000426909,9606.ENSP00000430706,9606.ENSP00000431049,9606.ENSP00000431800	OGDH,GOT2,EIF3K,ACLY,GLS,ACSL3,ADSS,EPRS,MGST3,PGK1,SUCLA2,AIMP1,ATP5J,HK1,EIF2B1,GNB2L1,EIF5AL1,GSTK1,EIF3F
GO:0006810	transport	37	4130	0.29	0.00062	9606.ENSP00000234310,9606.ENSP00000245206,9606.ENSP00000253792,9606.ENSP00000263025,9606.ENSP00000264414,9606.ENSP00000264663,9606.ENSP00000284878,9606.ENSP00000290158,9606.ENSP00000297185,9606.ENSP00000299300,9606.ENSP00000305653,9606.ENSP00000307863,9606.ENSP00000310129,9606.ENSP00000317379,9606.ENSP00000327694,9606.ENSP00000350012,9606.ENSP00000351926,9606.ENSP00000355890,9606.ENSP00000356790,…	PPP3R1,GOT2,ACLY,MAPK3,CUL3,NNT,CXADR,KPNB1,HSPA9,CCT2,LETM1,U2AF2,PSMD2,GLS,AP2A2,ACSL3,AP2A1,EPRS,ATP1B1,S100A10,ABCD3,CCDC22,VPS28,IPO7,CD9,DNM2,KHSRP,XPO1,SUN2,ATP5J,TOMM40,DERA,SPCS3,EIF5AL1,GSTK1,CKAP5,RAB5C
GO:0019637	organophosphate metabolic process	16	1011	0.54	0.00062	9606.ENSP00000222673,9606.ENSP00000253792,9606.ENSP00000264663,9606.ENSP00000307786,9606.ENSP00000308610,9606.ENSP00000347032,9606.ENSP00000350012,9606.ENSP00000355493,9606.ENSP00000356790,9606.ENSP00000362413,9606.ENSP00000367923,9606.ENSP00000389649,9606.ENSP00000402103,9606.ENSP00000416583,9606.ENSP00000418842,9606.ENSP00000458770	OGDH,ACLY,NNT,CYCS,GPD2,PIP4K2C,ACSL3,ADSS,ATP1B1,PGK1,SUCLA2,ATP5J,HK1,DERA,NDUFA6,NDUFAB1
GO:0051130	positive regulation of cellular component organization	17	1128	0.52	0.00062	9606.ENSP00000263025,9606.ENSP00000264414,9606.ENSP00000269321,9606.ENSP00000299300,9606.ENSP00000304283,9606.ENSP00000310572,9606.ENSP00000317985,9606.ENSP00000347032,9606.ENSP00000351926,9606.ENSP00000357801,9606.ENSP00000364589,9606.ENSP00000366565,9606.ENSP00000373905,9606.ENSP00000401802,9606.ENSP00000426909,9606.ENSP00000430706,9606.ENSP00000473172	MAPK3,CUL3,ARHGDIA,CCT2,RAC3,PSMC5,ROCK2,PIP4K2C,AP2A1,S100A10,CUL4A,VPS28,DNM2,PSMC6,GNB2L1,EIF5AL1,RUVBL2
GO:0051179	localization	43	5233	0.25	0.00067	9606.ENSP00000222673,9606.ENSP00000234310,9606.ENSP00000245206,9606.ENSP00000253792,9606.ENSP00000263025,9606.ENSP00000264414,9606.ENSP00000264663,9606.ENSP00000284878,9606.ENSP00000290158,9606.ENSP00000297185,9606.ENSP00000299300,9606.ENSP00000305653,9606.ENSP00000307863,9606.ENSP00000310129,9606.ENSP00000314067,9606.ENSP00000317379,9606.ENSP00000317985,9606.ENSP00000327694,9606.ENSP00000350012,…	OGDH,PPP3R1,GOT2,ACLY,MAPK3,CUL3,NNT,CXADR,KPNB1,HSPA9,CCT2,LETM1,U2AF2,PSMD2,PAK2,GLS,ROCK2,AP2A2,ACSL3,AP2A1,EPRS,ATP1B1,S100A10,ABCD3,CCDC22,VPS28,IPO7,CD9,DNM2,AIMP1,KHSRP,XPO1,SUN2,ATP5J,HK1,TOMM40,DERA,SPCS3,EIF5AL1,GSTK1,CKAP5,RAB5C,RUVBL2
GO:0006099	tricarboxylic acid cycle	4	32	1.43	0.00083	9606.ENSP00000222673,9606.ENSP00000264663,9606.ENSP00000355518,9606.ENSP00000367923	OGDH,NNT,FH,SUCLA2
GO:0009060	aerobic respiration	5	71	1.18	0.00095	9606.ENSP00000222673,9606.ENSP00000264663,9606.ENSP00000307786,9606.ENSP00000355518,9606.ENSP00000367923	OGDH,NNT,CYCS,FH,SUCLA2
GO:0006734	NADH metabolic process	4	34	1.41	0.00099	9606.ENSP00000222673,9606.ENSP00000308610,9606.ENSP00000362413,9606.ENSP00000402103	OGDH,GPD2,PGK1,HK1
GO:0006733	oxidoreduction coenzyme metabolic process	6	124	1.02	0.001	9606.ENSP00000222673,9606.ENSP00000264663,9606.ENSP00000308610,9606.ENSP00000362413,9606.ENSP00000402103,9606.ENSP00000416583	OGDH,NNT,GPD2,PGK1,HK1,DERA
GO:0007005	mitochondrion organization	10	424	0.71	0.001	9606.ENSP00000284878,9606.ENSP00000287295,9606.ENSP00000305653,9606.ENSP00000307786,9606.ENSP00000373905,9606.ENSP00000389649,9606.ENSP00000410339,9606.ENSP00000418842,9606.ENSP00000419665,9606.ENSP00000458770	CXADR,AIFM1,LETM1,CYCS,DNM2,ATP5J,TOMM40,NDUFA6,SSBP1,NDUFAB1
GO:0071840	cellular component organization or biogenesis	43	5342	0.24	0.001	9606.ENSP00000215793,9606.ENSP00000263025,9606.ENSP00000264414,9606.ENSP00000283131,9606.ENSP00000284878,9606.ENSP00000287295,9606.ENSP00000290158,9606.ENSP00000297185,9606.ENSP00000299300,9606.ENSP00000300291,9606.ENSP00000304102,9606.ENSP00000304283,9606.ENSP00000305653,9606.ENSP00000307786,9606.ENSP00000314067,9606.ENSP00000317379,9606.ENSP00000317985,9606.ENSP00000323421,9606.ENSP00000327694,…	SF3A1,MAPK3,CUL3,SMARCA5,CXADR,AIFM1,KPNB1,HSPA9,CCT2,NUDT21,COPS6,RAC3,LETM1,CYCS,PAK2,GLS,ROCK2,SMC1A,AP2A2,USP7,ACSL3,AP2A1,IQGAP3,HEATR1,EPRS,ATP1B1,S100A10,ABCD3,CUL4A,VPS28,CD9,DNM2,XPO1,SUN2,ATP5J,TOMM40,TOP2A,NDUFA6,SSBP1,GSTK1,CKAP5,NDUFAB1,RUVBL2
GO:1901360	organic cyclic compound metabolic process	41	4963	0.25	0.001	9606.ENSP00000215793,9606.ENSP00000222673,9606.ENSP00000245206,9606.ENSP00000253792,9606.ENSP00000261973,9606.ENSP00000263025,9606.ENSP00000263857,9606.ENSP00000264663,9606.ENSP00000283131,9606.ENSP00000290158,9606.ENSP00000300291,9606.ENSP00000304102,9606.ENSP00000307786,9606.ENSP00000307863,9606.ENSP00000308610,9606.ENSP00000318861,9606.ENSP00000323421,9606.ENSP00000336741,9606.ENSP00000343535,…	SF3A1,OGDH,GOT2,ACLY,RBM25,MAPK3,POLR1A,NNT,SMARCA5,KPNB1,NUDT21,COPS6,CYCS,U2AF2,GPD2,SF3B2,SMC1A,DHX15,USP7,ACSL3,ADSS,HEATR1,EPRS,ATP1B1,PGK1,CUL4A,SUCLA2,AIMP1,SMU1,KHSRP,ATP5J,BZW1,HK1,TOP2A,DERA,NDUFA6,SSBP1,NDUFAB1,RUVBL2,POLR2E,HNRNPDL
GO:0009152	purine ribonucleotide biosynthetic process	7	189	0.91	0.0011	9606.ENSP00000222673,9606.ENSP00000253792,9606.ENSP00000350012,9606.ENSP00000355493,9606.ENSP00000362413,9606.ENSP00000389649,9606.ENSP00000402103	OGDH,ACLY,ACSL3,ADSS,PGK1,ATP5J,HK1
GO:0051128	regulation of cellular component organization	25	2306	0.37	0.0011	9606.ENSP00000263025,9606.ENSP00000264414,9606.ENSP00000269321,9606.ENSP00000287295,9606.ENSP00000299300,9606.ENSP00000304283,9606.ENSP00000310572,9606.ENSP00000317985,9606.ENSP00000323421,9606.ENSP00000343535,9606.ENSP00000347032,9606.ENSP00000351926,9606.ENSP00000357801,9606.ENSP00000364589,9606.ENSP00000366565,9606.ENSP00000373905,9606.ENSP00000382021,9606.ENSP00000384863,9606.ENSP00000401802,…	MAPK3,CUL3,ARHGDIA,AIFM1,CCT2,RAC3,PSMC5,ROCK2,SMC1A,USP7,PIP4K2C,AP2A1,S100A10,CUL4A,VPS28,DNM2,LCMT1,XPO1,PSMC6,TOP2A,GNB2L1,EIF5AL1,RAB5C,RUVBL2,ITCH
GO:0009893	positive regulation of metabolic process	31	3280	0.31	0.0012	9606.ENSP00000234310,9606.ENSP00000253792,9606.ENSP00000263025,9606.ENSP00000263857,9606.ENSP00000264414,9606.ENSP00000264663,9606.ENSP00000283131,9606.ENSP00000287295,9606.ENSP00000299300,9606.ENSP00000300291,9606.ENSP00000307786,9606.ENSP00000307863,9606.ENSP00000310572,9606.ENSP00000314067,9606.ENSP00000317985,9606.ENSP00000343535,9606.ENSP00000347032,9606.ENSP00000350012,9606.ENSP00000354451,…	PPP3R1,ACLY,MAPK3,POLR1A,CUL3,NNT,SMARCA5,AIFM1,CCT2,NUDT21,CYCS,U2AF2,PSMC5,PAK2,ROCK2,USP7,PIP4K2C,ACSL3,IQGAP3,HEATR1,CCDC22,VPS28,DNM2,KHSRP,PSMC6,TOP2A,GNB2L1,EIF5AL1,RUVBL2,POLR2E,ITCH
GO:0031329	regulation of cellular catabolic process	13	743	0.58	0.0012	9606.ENSP00000263025,9606.ENSP00000264414,9606.ENSP00000264663,9606.ENSP00000287295,9606.ENSP00000310572,9606.ENSP00000343535,9606.ENSP00000347032,9606.ENSP00000365401,9606.ENSP00000381216,9606.ENSP00000384863,9606.ENSP00000401802,9606.ENSP00000426909,9606.ENSP00000480499	MAPK3,CUL3,NNT,AIFM1,PSMC5,USP7,PIP4K2C,CCDC22,KHSRP,XPO1,PSMC6,GNB2L1,ITCH
GO:0045184	establishment of protein localization	19	1467	0.45	0.0012	9606.ENSP00000234310,9606.ENSP00000290158,9606.ENSP00000297185,9606.ENSP00000307863,9606.ENSP00000327694,9606.ENSP00000351926,9606.ENSP00000356790,9606.ENSP00000365401,9606.ENSP00000366565,9606.ENSP00000369042,9606.ENSP00000373905,9606.ENSP00000384863,9606.ENSP00000402103,9606.ENSP00000410339,9606.ENSP00000427463,9606.ENSP00000430706,9606.ENSP00000431049,9606.ENSP00000447053,9606.ENSP00000473172	PPP3R1,KPNB1,HSPA9,U2AF2,AP2A2,AP2A1,ATP1B1,CCDC22,VPS28,IPO7,DNM2,XPO1,HK1,TOMM40,SPCS3,EIF5AL1,GSTK1,RAB5C,RUVBL2
GO:0045862	positive regulation of proteolysis	9	347	0.75	0.0012	9606.ENSP00000263025,9606.ENSP00000264414,9606.ENSP00000287295,9606.ENSP00000307786,9606.ENSP00000310572,9606.ENSP00000317985,9606.ENSP00000365401,9606.ENSP00000401802,9606.ENSP00000426909	MAPK3,CUL3,AIFM1,CYCS,PSMC5,ROCK2,CCDC22,PSMC6,GNB2L1
GO:0051641	cellular localization	24	2180	0.38	0.0012	9606.ENSP00000234310,9606.ENSP00000264414,9606.ENSP00000290158,9606.ENSP00000297185,9606.ENSP00000305653,9606.ENSP00000307863,9606.ENSP00000317985,9606.ENSP00000327694,9606.ENSP00000351926,9606.ENSP00000356790,9606.ENSP00000357801,9606.ENSP00000359233,9606.ENSP00000366565,9606.ENSP00000369042,9606.ENSP00000373905,9606.ENSP00000384863,9606.ENSP00000385616,9606.ENSP00000389649,9606.ENSP00000402103,…	PPP3R1,CUL3,KPNB1,HSPA9,LETM1,U2AF2,ROCK2,AP2A2,AP2A1,ATP1B1,S100A10,ABCD3,VPS28,IPO7,DNM2,XPO1,SUN2,ATP5J,HK1,TOMM40,SPCS3,GSTK1,CKAP5,RUVBL2
GO:0050896	response to stimulus	55	7824	0.18	0.0013	9606.ENSP00000217515,9606.ENSP00000234310,9606.ENSP00000245206,9606.ENSP00000253792,9606.ENSP00000263025,9606.ENSP00000264414,9606.ENSP00000264663,9606.ENSP00000269321,9606.ENSP00000283131,9606.ENSP00000284878,9606.ENSP00000287295,9606.ENSP00000290158,9606.ENSP00000297185,9606.ENSP00000299300,9606.ENSP00000304102,9606.ENSP00000304283,9606.ENSP00000307786,9606.ENSP00000310129,9606.ENSP00000310572,…	TXNL1,PPP3R1,GOT2,ACLY,MAPK3,CUL3,NNT,ARHGDIA,SMARCA5,CXADR,AIFM1,KPNB1,HSPA9,CCT2,COPS6,RAC3,CYCS,PSMD2,PSMC5,PAK2,ROCK2,NPEPPS,SMC1A,AP2A2,DHX15,USP7,ACSL3,AP2A1,IQGAP3,ADSS,EPRS,ATP1B1,MGST3,S100A10,ABCD3,PGK1,CUL4A,IPO7,CD9,DNM2,AIMP1,KHSRP,XPO1,PSMC6,TOP2A,EIF2B1,DERA,NDUFA6,GNB2L1,GSTK1,RAB5C,RUVBL2,POLR2E,ITCH,HNRNPDL
GO:0034613	cellular protein localization	18	1367	0.46	0.0014	9606.ENSP00000234310,9606.ENSP00000290158,9606.ENSP00000297185,9606.ENSP00000307863,9606.ENSP00000317985,9606.ENSP00000327694,9606.ENSP00000351926,9606.ENSP00000356790,9606.ENSP00000357801,9606.ENSP00000366565,9606.ENSP00000369042,9606.ENSP00000384863,9606.ENSP00000385616,9606.ENSP00000402103,9606.ENSP00000410339,9606.ENSP00000427463,9606.ENSP00000431049,9606.ENSP00000473172	PPP3R1,KPNB1,HSPA9,U2AF2,ROCK2,AP2A2,AP2A1,ATP1B1,S100A10,VPS28,IPO7,XPO1,SUN2,HK1,TOMM40,SPCS3,GSTK1,RUVBL2
GO:0051704	multi-organism process	26	2514	0.35	0.0014	9606.ENSP00000245206,9606.ENSP00000263025,9606.ENSP00000284878,9606.ENSP00000290158,9606.ENSP00000299300,9606.ENSP00000304102,9606.ENSP00000314067,9606.ENSP00000317379,9606.ENSP00000317985,9606.ENSP00000318861,9606.ENSP00000327694,9606.ENSP00000343535,9606.ENSP00000351926,9606.ENSP00000355890,9606.ENSP00000364589,9606.ENSP00000366565,9606.ENSP00000369042,9606.ENSP00000371958,9606.ENSP00000373905,…	GOT2,MAPK3,CXADR,KPNB1,CCT2,COPS6,PAK2,GLS,ROCK2,SF3B2,AP2A2,USP7,AP2A1,EPRS,CUL4A,VPS28,IPO7,CD9,DNM2,AIMP1,XPO1,TOP2A,GNB2L1,EIF3F,POLR2E,ITCH
GO:0072330	monocarboxylic acid biosynthetic process	7	200	0.88	0.0014	9606.ENSP00000222673,9606.ENSP00000253792,9606.ENSP00000350012,9606.ENSP00000359233,9606.ENSP00000362413,9606.ENSP00000402103,9606.ENSP00000458770	OGDH,ACLY,ACSL3,ABCD3,PGK1,HK1,NDUFAB1
GO:0046907	intracellular transport	18	1390	0.45	0.0016	9606.ENSP00000234310,9606.ENSP00000264414,9606.ENSP00000290158,9606.ENSP00000297185,9606.ENSP00000307863,9606.ENSP00000327694,9606.ENSP00000351926,9606.ENSP00000356790,9606.ENSP00000359233,9606.ENSP00000366565,9606.ENSP00000369042,9606.ENSP00000373905,9606.ENSP00000384863,9606.ENSP00000385616,9606.ENSP00000389649,9606.ENSP00000410339,9606.ENSP00000427463,9606.ENSP00000431049	PPP3R1,CUL3,KPNB1,HSPA9,U2AF2,AP2A2,AP2A1,ATP1B1,ABCD3,VPS28,IPO7,DNM2,XPO1,SUN2,ATP5J,TOMM40,SPCS3,GSTK1
GO:0000375	RNA splicing, via transesterification reactions	8	287	0.78	0.0017	9606.ENSP00000215793,9606.ENSP00000300291,9606.ENSP00000307863,9606.ENSP00000318861,9606.ENSP00000336741,9606.ENSP00000380336,9606.ENSP00000381216,9606.ENSP00000478303	SF3A1,NUDT21,U2AF2,SF3B2,DHX15,SMU1,KHSRP,POLR2E
GO:0008104	protein localization	22	1966	0.39	0.0019	9606.ENSP00000234310,9606.ENSP00000290158,9606.ENSP00000297185,9606.ENSP00000307863,9606.ENSP00000317985,9606.ENSP00000327694,9606.ENSP00000351926,9606.ENSP00000356790,9606.ENSP00000357801,9606.ENSP00000365401,9606.ENSP00000366565,9606.ENSP00000369042,9606.ENSP00000373905,9606.ENSP00000384863,9606.ENSP00000385616,9606.ENSP00000402103,9606.ENSP00000410339,9606.ENSP00000427463,9606.ENSP00000430706,…	PPP3R1,KPNB1,HSPA9,U2AF2,ROCK2,AP2A2,AP2A1,ATP1B1,S100A10,CCDC22,VPS28,IPO7,DNM2,XPO1,SUN2,HK1,TOMM40,SPCS3,EIF5AL1,GSTK1,RAB5C,RUVBL2
GO:0016043	cellular component organization	41	5163	0.24	0.002	9606.ENSP00000215793,9606.ENSP00000263025,9606.ENSP00000264414,9606.ENSP00000283131,9606.ENSP00000284878,9606.ENSP00000287295,9606.ENSP00000290158,9606.ENSP00000297185,9606.ENSP00000299300,9606.ENSP00000300291,9606.ENSP00000304102,9606.ENSP00000304283,9606.ENSP00000305653,9606.ENSP00000307786,9606.ENSP00000314067,9606.ENSP00000317379,9606.ENSP00000317985,9606.ENSP00000323421,9606.ENSP00000327694,…	SF3A1,MAPK3,CUL3,SMARCA5,CXADR,AIFM1,KPNB1,HSPA9,CCT2,NUDT21,COPS6,RAC3,LETM1,CYCS,PAK2,GLS,ROCK2,SMC1A,AP2A2,USP7,ACSL3,AP2A1,IQGAP3,EPRS,ATP1B1,S100A10,ABCD3,CUL4A,VPS28,CD9,DNM2,SUN2,ATP5J,TOMM40,TOP2A,NDUFA6,SSBP1,GSTK1,CKAP5,NDUFAB1,RUVBL2
GO:0032787	monocarboxylic acid metabolic process	10	477	0.66	0.002	9606.ENSP00000222673,9606.ENSP00000245206,9606.ENSP00000253792,9606.ENSP00000263025,9606.ENSP00000301729,9606.ENSP00000350012,9606.ENSP00000359233,9606.ENSP00000362413,9606.ENSP00000402103,9606.ENSP00000458770	OGDH,GOT2,ACLY,MAPK3,ECI1,ACSL3,ABCD3,PGK1,HK1,NDUFAB1
GO:0045732	positive regulation of protein catabolic process	7	217	0.85	0.002	9606.ENSP00000264414,9606.ENSP00000310572,9606.ENSP00000365401,9606.ENSP00000366565,9606.ENSP00000401802,9606.ENSP00000426909,9606.ENSP00000480499	CUL3,PSMC5,CCDC22,VPS28,PSMC6,GNB2L1,ITCH
GO:0071705	nitrogen compound transport	20	1690	0.41	0.002	9606.ENSP00000234310,9606.ENSP00000290158,9606.ENSP00000297185,9606.ENSP00000307863,9606.ENSP00000317379,9606.ENSP00000327694,9606.ENSP00000351926,9606.ENSP00000356790,9606.ENSP00000365401,9606.ENSP00000366565,9606.ENSP00000369042,9606.ENSP00000373905,9606.ENSP00000381216,9606.ENSP00000384863,9606.ENSP00000410339,9606.ENSP00000427463,9606.ENSP00000430706,9606.ENSP00000431049,9606.ENSP00000432768,…	PPP3R1,KPNB1,HSPA9,U2AF2,GLS,AP2A2,AP2A1,ATP1B1,CCDC22,VPS28,IPO7,DNM2,KHSRP,XPO1,TOMM40,SPCS3,EIF5AL1,GSTK1,CKAP5,RAB5C
GO:0008380	RNA splicing	9	391	0.7	0.0023	9606.ENSP00000215793,9606.ENSP00000261973,9606.ENSP00000300291,9606.ENSP00000307863,9606.ENSP00000318861,9606.ENSP00000336741,9606.ENSP00000380336,9606.ENSP00000381216,9606.ENSP00000478303	SF3A1,RBM25,NUDT21,U2AF2,SF3B2,DHX15,SMU1,KHSRP,POLR2E
GO:0072594	establishment of protein localization to organelle	9	396	0.69	0.0025	9606.ENSP00000234310,9606.ENSP00000290158,9606.ENSP00000366565,9606.ENSP00000369042,9606.ENSP00000402103,9606.ENSP00000410339,9606.ENSP00000427463,9606.ENSP00000431049,9606.ENSP00000473172	PPP3R1,KPNB1,VPS28,IPO7,HK1,TOMM40,SPCS3,GSTK1,RUVBL2
GO:0006518	peptide metabolic process	10	497	0.64	0.0027	9606.ENSP00000248342,9606.ENSP00000320324,9606.ENSP00000355890,9606.ENSP00000378191,9606.ENSP00000416250,9606.ENSP00000426909,9606.ENSP00000427463,9606.ENSP00000430706,9606.ENSP00000431049,9606.ENSP00000431800	EIF3K,NPEPPS,EPRS,AIMP1,EIF2B1,GNB2L1,SPCS3,EIF5AL1,GSTK1,EIF3F
GO:0042221	response to chemical	35	4153	0.26	0.0027	9606.ENSP00000217515,9606.ENSP00000245206,9606.ENSP00000263025,9606.ENSP00000264414,9606.ENSP00000264663,9606.ENSP00000283131,9606.ENSP00000284878,9606.ENSP00000287295,9606.ENSP00000297185,9606.ENSP00000307786,9606.ENSP00000310572,9606.ENSP00000314067,9606.ENSP00000317985,9606.ENSP00000320324,9606.ENSP00000336741,9606.ENSP00000350012,9606.ENSP00000354451,9606.ENSP00000355493,9606.ENSP00000355890,…	TXNL1,GOT2,MAPK3,CUL3,NNT,SMARCA5,CXADR,AIFM1,HSPA9,CYCS,PSMC5,PAK2,ROCK2,NPEPPS,DHX15,ACSL3,IQGAP3,ADSS,EPRS,MGST3,S100A10,ABCD3,PGK1,CD9,DNM2,AIMP1,KHSRP,XPO1,PSMC6,EIF2B1,GNB2L1,GSTK1,RUVBL2,POLR2E,HNRNPDL
GO:0009168	purine ribonucleoside monophosphate biosynthetic process	5	98	1.05	0.0028	9606.ENSP00000222673,9606.ENSP00000355493,9606.ENSP00000362413,9606.ENSP00000389649,9606.ENSP00000402103	OGDH,ADSS,PGK1,ATP5J,HK1
GO:0006886	intracellular protein transport	13	836	0.53	0.003	9606.ENSP00000234310,9606.ENSP00000290158,9606.ENSP00000297185,9606.ENSP00000307863,9606.ENSP00000327694,9606.ENSP00000351926,9606.ENSP00000356790,9606.ENSP00000366565,9606.ENSP00000369042,9606.ENSP00000384863,9606.ENSP00000410339,9606.ENSP00000427463,9606.ENSP00000431049	PPP3R1,KPNB1,HSPA9,U2AF2,AP2A2,AP2A1,ATP1B1,VPS28,IPO7,XPO1,TOMM40,SPCS3,GSTK1
GO:0043170	macromolecule metabolic process	52	7453	0.18	0.003	9606.ENSP00000215793,9606.ENSP00000222673,9606.ENSP00000234310,9606.ENSP00000248342,9606.ENSP00000261973,9606.ENSP00000263025,9606.ENSP00000263857,9606.ENSP00000264414,9606.ENSP00000283131,9606.ENSP00000290158,9606.ENSP00000300291,9606.ENSP00000304102,9606.ENSP00000307786,9606.ENSP00000307863,9606.ENSP00000310129,9606.ENSP00000310572,9606.ENSP00000314067,9606.ENSP00000317985,9606.ENSP00000318861,…	SF3A1,OGDH,PPP3R1,EIF3K,RBM25,MAPK3,POLR1A,CUL3,SMARCA5,KPNB1,NUDT21,COPS6,CYCS,U2AF2,PSMD2,PSMC5,PAK2,ROCK2,SF3B2,NPEPPS,SMC1A,AP2A2,DHX15,USP7,AP2A1,IQGAP3,HEATR1,EPRS,PGK1,CUL4A,CCDC22,VPS28,CD9,DNM2,AIMP1,SMU1,KHSRP,LCMT1,BZW1,PSMC6,TOP2A,EIF2B1,SSBP1,GNB2L1,SPCS3,EIF5AL1,EIF3F,NDUFAB1,RUVBL2,POLR2E,ITCH,HNRNPDL
GO:0051649	establishment of localization in cell	19	1616	0.41	0.003	9606.ENSP00000234310,9606.ENSP00000264414,9606.ENSP00000290158,9606.ENSP00000297185,9606.ENSP00000305653,9606.ENSP00000307863,9606.ENSP00000327694,9606.ENSP00000351926,9606.ENSP00000356790,9606.ENSP00000359233,9606.ENSP00000366565,9606.ENSP00000369042,9606.ENSP00000373905,9606.ENSP00000384863,9606.ENSP00000385616,9606.ENSP00000389649,9606.ENSP00000410339,9606.ENSP00000427463,9606.ENSP00000431049	PPP3R1,CUL3,KPNB1,HSPA9,LETM1,U2AF2,AP2A2,AP2A1,ATP1B1,ABCD3,VPS28,IPO7,DNM2,XPO1,SUN2,ATP5J,TOMM40,SPCS3,GSTK1
GO:1901135	carbohydrate derivative metabolic process	15	1083	0.48	0.0031	9606.ENSP00000222673,9606.ENSP00000229329,9606.ENSP00000253792,9606.ENSP00000307786,9606.ENSP00000308610,9606.ENSP00000350012,9606.ENSP00000355493,9606.ENSP00000356790,9606.ENSP00000362413,9606.ENSP00000367923,9606.ENSP00000389649,9606.ENSP00000402103,9606.ENSP00000416583,9606.ENSP00000418842,9606.ENSP00000458770	OGDH,CMAS,ACLY,CYCS,GPD2,ACSL3,ADSS,ATP1B1,PGK1,SUCLA2,ATP5J,HK1,DERA,NDUFA6,NDUFAB1
GO:1901565	organonitrogen compound catabolic process	14	958	0.5	0.0031	9606.ENSP00000245206,9606.ENSP00000264414,9606.ENSP00000310129,9606.ENSP00000310572,9606.ENSP00000317379,9606.ENSP00000320324,9606.ENSP00000327694,9606.ENSP00000343535,9606.ENSP00000351926,9606.ENSP00000364589,9606.ENSP00000366565,9606.ENSP00000401802,9606.ENSP00000416583,9606.ENSP00000480499	GOT2,CUL3,PSMD2,PSMC5,GLS,NPEPPS,AP2A2,USP7,AP2A1,CUL4A,VPS28,PSMC6,DERA,ITCH
GO:1903311	regulation of mRNA metabolic process	7	238	0.81	0.0031	9606.ENSP00000215793,9606.ENSP00000261973,9606.ENSP00000300291,9606.ENSP00000307863,9606.ENSP00000380336,9606.ENSP00000381216,9606.ENSP00000384863	SF3A1,RBM25,NUDT21,U2AF2,SMU1,KHSRP,XPO1
GO:0006796	phosphate-containing compound metabolic process	22	2065	0.36	0.0032	9606.ENSP00000222673,9606.ENSP00000234310,9606.ENSP00000253792,9606.ENSP00000263025,9606.ENSP00000264414,9606.ENSP00000264663,9606.ENSP00000307786,9606.ENSP00000308610,9606.ENSP00000314067,9606.ENSP00000317985,9606.ENSP00000347032,9606.ENSP00000350012,9606.ENSP00000354451,9606.ENSP00000355493,9606.ENSP00000356790,9606.ENSP00000362413,9606.ENSP00000367923,9606.ENSP00000389649,9606.ENSP00000402103,…	OGDH,PPP3R1,ACLY,MAPK3,CUL3,NNT,CYCS,GPD2,PAK2,ROCK2,PIP4K2C,ACSL3,IQGAP3,ADSS,ATP1B1,PGK1,SUCLA2,ATP5J,HK1,DERA,NDUFA6,NDUFAB1
GO:0019058	viral life cycle	6	166	0.9	0.0032	9606.ENSP00000284878,9606.ENSP00000290158,9606.ENSP00000317985,9606.ENSP00000366565,9606.ENSP00000384863,9606.ENSP00000480499	CXADR,KPNB1,ROCK2,VPS28,XPO1,ITCH
GO:0016052	carbohydrate catabolic process	5	104	1.02	0.0033	9606.ENSP00000222673,9606.ENSP00000308610,9606.ENSP00000362413,9606.ENSP00000402103,9606.ENSP00000416583	OGDH,GPD2,PGK1,HK1,DERA
GO:0030162	regulation of proteolysis	12	742	0.55	0.0037	9606.ENSP00000263025,9606.ENSP00000264414,9606.ENSP00000287295,9606.ENSP00000307786,9606.ENSP00000310572,9606.ENSP00000314067,9606.ENSP00000317985,9606.ENSP00000343535,9606.ENSP00000365401,9606.ENSP00000401802,9606.ENSP00000426909,9606.ENSP00000480499	MAPK3,CUL3,AIFM1,CYCS,PSMC5,PAK2,ROCK2,USP7,CCDC22,PSMC6,GNB2L1,ITCH
GO:0019222	regulation of metabolic process	47	6516	0.2	0.0038	9606.ENSP00000215793,9606.ENSP00000234310,9606.ENSP00000248342,9606.ENSP00000253792,9606.ENSP00000261973,9606.ENSP00000263025,9606.ENSP00000263857,9606.ENSP00000264414,9606.ENSP00000264663,9606.ENSP00000283131,9606.ENSP00000287295,9606.ENSP00000290158,9606.ENSP00000299300,9606.ENSP00000300291,9606.ENSP00000307786,9606.ENSP00000307863,9606.ENSP00000310129,9606.ENSP00000310572,9606.ENSP00000314067,…	SF3A1,PPP3R1,EIF3K,ACLY,RBM25,MAPK3,POLR1A,CUL3,NNT,SMARCA5,AIFM1,KPNB1,CCT2,NUDT21,CYCS,U2AF2,PSMD2,PSMC5,PAK2,ROCK2,SMC1A,USP7,PIP4K2C,ACSL3,AP2A1,IQGAP3,HEATR1,EPRS,ATP1B1,CUL4A,CCDC22,VPS28,IPO7,DNM2,SMU1,KHSRP,LCMT1,XPO1,BZW1,PSMC6,TOP2A,GNB2L1,EIF5AL1,RUVBL2,POLR2E,ITCH,HNRNPDL
GO:0044085	cellular component biogenesis	25	2556	0.33	0.0038	9606.ENSP00000215793,9606.ENSP00000263025,9606.ENSP00000264414,9606.ENSP00000283131,9606.ENSP00000287295,9606.ENSP00000290158,9606.ENSP00000297185,9606.ENSP00000299300,9606.ENSP00000300291,9606.ENSP00000304283,9606.ENSP00000305653,9606.ENSP00000317379,9606.ENSP00000350012,9606.ENSP00000355541,9606.ENSP00000355890,9606.ENSP00000357801,9606.ENSP00000364589,9606.ENSP00000366565,9606.ENSP00000371958,…	SF3A1,MAPK3,CUL3,SMARCA5,AIFM1,KPNB1,HSPA9,CCT2,NUDT21,RAC3,LETM1,GLS,ACSL3,HEATR1,EPRS,S100A10,CUL4A,VPS28,CD9,DNM2,XPO1,NDUFA6,CKAP5,NDUFAB1,RUVBL2
GO:0065003	protein-containing complex assembly	18	1514	0.41	0.0038	9606.ENSP00000215793,9606.ENSP00000263025,9606.ENSP00000264414,9606.ENSP00000283131,9606.ENSP00000287295,9606.ENSP00000299300,9606.ENSP00000300291,9606.ENSP00000305653,9606.ENSP00000317379,9606.ENSP00000350012,9606.ENSP00000355890,9606.ENSP00000357801,9606.ENSP00000364589,9606.ENSP00000373905,9606.ENSP00000418842,9606.ENSP00000432768,9606.ENSP00000458770,9606.ENSP00000473172	SF3A1,MAPK3,CUL3,SMARCA5,AIFM1,CCT2,NUDT21,LETM1,GLS,ACSL3,EPRS,S100A10,CUL4A,DNM2,NDUFA6,CKAP5,NDUFAB1,RUVBL2
GO:0031325	positive regulation of cellular metabolic process	28	3060	0.3	0.004	9606.ENSP00000234310,9606.ENSP00000253792,9606.ENSP00000263025,9606.ENSP00000264414,9606.ENSP00000264663,9606.ENSP00000283131,9606.ENSP00000287295,9606.ENSP00000299300,9606.ENSP00000300291,9606.ENSP00000307786,9606.ENSP00000307863,9606.ENSP00000310572,9606.ENSP00000314067,9606.ENSP00000317985,9606.ENSP00000343535,9606.ENSP00000347032,9606.ENSP00000350012,9606.ENSP00000354451,9606.ENSP00000355541,…	PPP3R1,ACLY,MAPK3,CUL3,NNT,SMARCA5,AIFM1,CCT2,NUDT21,CYCS,U2AF2,PSMC5,PAK2,ROCK2,USP7,PIP4K2C,ACSL3,IQGAP3,HEATR1,CCDC22,DNM2,KHSRP,PSMC6,TOP2A,GNB2L1,EIF5AL1,RUVBL2,ITCH
GO:0015031	protein transport	17	1391	0.42	0.0041	9606.ENSP00000234310,9606.ENSP00000290158,9606.ENSP00000297185,9606.ENSP00000307863,9606.ENSP00000327694,9606.ENSP00000351926,9606.ENSP00000356790,9606.ENSP00000365401,9606.ENSP00000366565,9606.ENSP00000369042,9606.ENSP00000373905,9606.ENSP00000384863,9606.ENSP00000410339,9606.ENSP00000427463,9606.ENSP00000430706,9606.ENSP00000431049,9606.ENSP00000447053	PPP3R1,KPNB1,HSPA9,U2AF2,AP2A2,AP2A1,ATP1B1,CCDC22,VPS28,IPO7,DNM2,XPO1,TOMM40,SPCS3,EIF5AL1,GSTK1,RAB5C
GO:0010243	response to organonitrogen compound	13	876	0.51	0.0042	9606.ENSP00000245206,9606.ENSP00000263025,9606.ENSP00000287295,9606.ENSP00000310572,9606.ENSP00000317985,9606.ENSP00000336741,9606.ENSP00000355493,9606.ENSP00000355890,9606.ENSP00000356864,9606.ENSP00000371958,9606.ENSP00000373905,9606.ENSP00000401802,9606.ENSP00000416250	GOT2,MAPK3,AIFM1,PSMC5,ROCK2,DHX15,ADSS,EPRS,MGST3,CD9,DNM2,PSMC6,EIF2B1
GO:0006106	fumarate metabolic process	2	3	2.16	0.0043	9606.ENSP00000245206,9606.ENSP00000355518	GOT2,FH
GO:0033365	protein localization to organelle	11	649	0.57	0.0044	9606.ENSP00000234310,9606.ENSP00000290158,9606.ENSP00000366565,9606.ENSP00000369042,9606.ENSP00000384863,9606.ENSP00000385616,9606.ENSP00000402103,9606.ENSP00000410339,9606.ENSP00000427463,9606.ENSP00000431049,9606.ENSP00000473172	PPP3R1,KPNB1,VPS28,IPO7,XPO1,SUN2,HK1,TOMM40,SPCS3,GSTK1,RUVBL2
GO:0050684	regulation of mRNA processing	5	114	0.98	0.0045	9606.ENSP00000215793,9606.ENSP00000261973,9606.ENSP00000300291,9606.ENSP00000307863,9606.ENSP00000380336	SF3A1,RBM25,NUDT21,U2AF2,SMU1
GO:0044267	cellular protein metabolic process	31	3603	0.27	0.0047	9606.ENSP00000222673,9606.ENSP00000234310,9606.ENSP00000248342,9606.ENSP00000263025,9606.ENSP00000264414,9606.ENSP00000304102,9606.ENSP00000307786,9606.ENSP00000310129,9606.ENSP00000310572,9606.ENSP00000314067,9606.ENSP00000317985,9606.ENSP00000320324,9606.ENSP00000327694,9606.ENSP00000343535,9606.ENSP00000351926,9606.ENSP00000354451,9606.ENSP00000355890,9606.ENSP00000364589,9606.ENSP00000365401,…	OGDH,PPP3R1,EIF3K,MAPK3,CUL3,COPS6,CYCS,PSMD2,PSMC5,PAK2,ROCK2,NPEPPS,AP2A2,USP7,AP2A1,IQGAP3,EPRS,CUL4A,CCDC22,VPS28,AIMP1,LCMT1,PSMC6,EIF2B1,GNB2L1,SPCS3,EIF5AL1,EIF3F,NDUFAB1,RUVBL2,ITCH
GO:0033554	cellular response to stress	18	1553	0.4	0.0048	9606.ENSP00000217515,9606.ENSP00000263025,9606.ENSP00000264414,9606.ENSP00000287295,9606.ENSP00000304102,9606.ENSP00000307786,9606.ENSP00000310572,9606.ENSP00000314067,9606.ENSP00000320324,9606.ENSP00000323421,9606.ENSP00000343535,9606.ENSP00000362413,9606.ENSP00000364589,9606.ENSP00000373905,9606.ENSP00000401802,9606.ENSP00000411532,9606.ENSP00000473172,9606.ENSP00000478303	TXNL1,MAPK3,CUL3,AIFM1,COPS6,CYCS,PSMC5,PAK2,NPEPPS,SMC1A,USP7,PGK1,CUL4A,DNM2,PSMC6,TOP2A,RUVBL2,POLR2E
GO:0006397	mRNA processing	9	456	0.63	0.0055	9606.ENSP00000215793,9606.ENSP00000261973,9606.ENSP00000300291,9606.ENSP00000307863,9606.ENSP00000318861,9606.ENSP00000336741,9606.ENSP00000380336,9606.ENSP00000381216,9606.ENSP00000478303	SF3A1,RBM25,NUDT21,U2AF2,SF3B2,DHX15,SMU1,KHSRP,POLR2E
GO:0006996	organelle organization	28	3131	0.29	0.0055	9606.ENSP00000264414,9606.ENSP00000283131,9606.ENSP00000284878,9606.ENSP00000287295,9606.ENSP00000290158,9606.ENSP00000304102,9606.ENSP00000304283,9606.ENSP00000305653,9606.ENSP00000307786,9606.ENSP00000314067,9606.ENSP00000317985,9606.ENSP00000323421,9606.ENSP00000343535,9606.ENSP00000357801,9606.ENSP00000359233,9606.ENSP00000364589,9606.ENSP00000366565,9606.ENSP00000373905,9606.ENSP00000385616,…	CUL3,SMARCA5,CXADR,AIFM1,KPNB1,COPS6,RAC3,LETM1,CYCS,PAK2,ROCK2,SMC1A,USP7,S100A10,ABCD3,CUL4A,VPS28,DNM2,SUN2,ATP5J,TOMM40,TOP2A,NDUFA6,SSBP1,GSTK1,CKAP5,NDUFAB1,RUVBL2
GO:0044257	cellular protein catabolic process	10	562	0.59	0.0055	9606.ENSP00000264414,9606.ENSP00000310129,9606.ENSP00000310572,9606.ENSP00000327694,9606.ENSP00000343535,9606.ENSP00000351926,9606.ENSP00000364589,9606.ENSP00000366565,9606.ENSP00000401802,9606.ENSP00000480499	CUL3,PSMD2,PSMC5,AP2A2,USP7,AP2A1,CUL4A,VPS28,PSMC6,ITCH
GO:1903047	mitotic cell cycle process	10	564	0.59	0.0056	9606.ENSP00000264414,9606.ENSP00000290158,9606.ENSP00000323421,9606.ENSP00000354451,9606.ENSP00000364589,9606.ENSP00000373905,9606.ENSP00000382021,9606.ENSP00000385616,9606.ENSP00000411532,9606.ENSP00000432768	CUL3,KPNB1,SMC1A,IQGAP3,CUL4A,DNM2,LCMT1,SUN2,TOP2A,CKAP5
GO:0019674	NAD metabolic process	4	66	1.12	0.0057	9606.ENSP00000222673,9606.ENSP00000308610,9606.ENSP00000362413,9606.ENSP00000402103	OGDH,GPD2,PGK1,HK1
GO:0042998	positive regulation of Golgi to plasma membrane protein transport	2	4	2.04	0.0058	9606.ENSP00000350012,9606.ENSP00000426909	ACSL3,GNB2L1
GO:0043687	post-translational protein modification	8	365	0.68	0.0058	9606.ENSP00000264414,9606.ENSP00000304102,9606.ENSP00000310129,9606.ENSP00000310572,9606.ENSP00000364589,9606.ENSP00000365401,9606.ENSP00000382021,9606.ENSP00000401802	CUL3,COPS6,PSMD2,PSMC5,CUL4A,CCDC22,LCMT1,PSMC6
GO:0022607	cellular component assembly	23	2343	0.33	0.0059	9606.ENSP00000215793,9606.ENSP00000263025,9606.ENSP00000264414,9606.ENSP00000283131,9606.ENSP00000287295,9606.ENSP00000290158,9606.ENSP00000297185,9606.ENSP00000299300,9606.ENSP00000300291,9606.ENSP00000304283,9606.ENSP00000305653,9606.ENSP00000317379,9606.ENSP00000350012,9606.ENSP00000355890,9606.ENSP00000357801,9606.ENSP00000364589,9606.ENSP00000366565,9606.ENSP00000371958,9606.ENSP00000373905,…	SF3A1,MAPK3,CUL3,SMARCA5,AIFM1,KPNB1,HSPA9,CCT2,NUDT21,RAC3,LETM1,GLS,ACSL3,EPRS,S100A10,CUL4A,VPS28,CD9,DNM2,NDUFA6,CKAP5,NDUFAB1,RUVBL2
GO:0097237	cellular response to toxic substance	6	195	0.83	0.006	9606.ENSP00000217515,9606.ENSP00000264663,9606.ENSP00000287295,9606.ENSP00000356864,9606.ENSP00000373905,9606.ENSP00000431049	TXNL1,NNT,AIFM1,MGST3,DNM2,GSTK1
GO:0009636	response to toxic substance	9	468	0.62	0.0061	9606.ENSP00000217515,9606.ENSP00000245206,9606.ENSP00000263025,9606.ENSP00000264663,9606.ENSP00000287295,9606.ENSP00000336741,9606.ENSP00000356864,9606.ENSP00000373905,9606.ENSP00000431049	TXNL1,GOT2,MAPK3,NNT,AIFM1,DHX15,MGST3,DNM2,GSTK1
GO:0051246	regulation of protein metabolic process	25	2668	0.31	0.0061	9606.ENSP00000248342,9606.ENSP00000263025,9606.ENSP00000264414,9606.ENSP00000264663,9606.ENSP00000287295,9606.ENSP00000307786,9606.ENSP00000307863,9606.ENSP00000310129,9606.ENSP00000310572,9606.ENSP00000314067,9606.ENSP00000317985,9606.ENSP00000343535,9606.ENSP00000354451,9606.ENSP00000355890,9606.ENSP00000364589,9606.ENSP00000365401,9606.ENSP00000366565,9606.ENSP00000369042,9606.ENSP00000381216,…	EIF3K,MAPK3,CUL3,NNT,AIFM1,CYCS,U2AF2,PSMD2,PSMC5,PAK2,ROCK2,USP7,IQGAP3,EPRS,CUL4A,CCDC22,VPS28,IPO7,KHSRP,XPO1,PSMC6,GNB2L1,EIF5AL1,RUVBL2,ITCH
GO:0015908	fatty acid transport	4	69	1.1	0.0063	9606.ENSP00000245206,9606.ENSP00000350012,9606.ENSP00000355890,9606.ENSP00000359233	GOT2,ACSL3,EPRS,ABCD3
GO:1903052	positive regulation of proteolysis involved in cellular protein catabolic process	5	127	0.93	0.0063	9606.ENSP00000264414,9606.ENSP00000310572,9606.ENSP00000365401,9606.ENSP00000401802,9606.ENSP00000426909	CUL3,PSMC5,CCDC22,PSMC6,GNB2L1
GO:0000398	mRNA splicing, via spliceosome	7	284	0.73	0.0068	9606.ENSP00000215793,9606.ENSP00000300291,9606.ENSP00000307863,9606.ENSP00000318861,9606.ENSP00000336741,9606.ENSP00000380336,9606.ENSP00000478303	SF3A1,NUDT21,U2AF2,SF3B2,DHX15,SMU1,POLR2E
GO:0006104	succinyl-CoA metabolic process	2	5	1.94	0.0075	9606.ENSP00000222673,9606.ENSP00000367923	OGDH,SUCLA2
GO:0044282	small molecule catabolic process	8	388	0.65	0.0079	9606.ENSP00000245206,9606.ENSP00000301729,9606.ENSP00000308610,9606.ENSP00000317379,9606.ENSP00000359233,9606.ENSP00000362413,9606.ENSP00000402103,9606.ENSP00000416583	GOT2,ECI1,GPD2,GLS,ABCD3,PGK1,HK1,DERA
GO:0050690	regulation of defense response to virus by virus	3	30	1.34	0.0079	9606.ENSP00000314067,9606.ENSP00000327694,9606.ENSP00000351926	PAK2,AP2A2,AP2A1
GO:0006283	transcription-coupled nucleotide-excision repair	4	75	1.06	0.0081	9606.ENSP00000304102,9606.ENSP00000343535,9606.ENSP00000364589,9606.ENSP00000478303	COPS6,USP7,CUL4A,POLR2E
GO:0006403	RNA localization	6	211	0.79	0.0081	9606.ENSP00000299300,9606.ENSP00000307863,9606.ENSP00000381216,9606.ENSP00000384863,9606.ENSP00000430706,9606.ENSP00000432768	CCT2,U2AF2,KHSRP,XPO1,EIF5AL1,CKAP5
GO:0006754	ATP biosynthetic process	4	75	1.06	0.0081	9606.ENSP00000222673,9606.ENSP00000362413,9606.ENSP00000389649,9606.ENSP00000402103	OGDH,PGK1,ATP5J,HK1
GO:0043604	amide biosynthetic process	9	495	0.6	0.0083	9606.ENSP00000248342,9606.ENSP00000253792,9606.ENSP00000350012,9606.ENSP00000355890,9606.ENSP00000378191,9606.ENSP00000416250,9606.ENSP00000426909,9606.ENSP00000430706,9606.ENSP00000431800	EIF3K,ACLY,ACSL3,EPRS,AIMP1,EIF2B1,GNB2L1,EIF5AL1,EIF3F
GO:0044265	cellular macromolecule catabolic process	12	842	0.49	0.0084	9606.ENSP00000264414,9606.ENSP00000290158,9606.ENSP00000310129,9606.ENSP00000310572,9606.ENSP00000327694,9606.ENSP00000343535,9606.ENSP00000351926,9606.ENSP00000364589,9606.ENSP00000366565,9606.ENSP00000381216,9606.ENSP00000401802,9606.ENSP00000480499	CUL3,KPNB1,PSMD2,PSMC5,AP2A2,USP7,AP2A1,CUL4A,VPS28,KHSRP,PSMC6,ITCH
GO:0010604	positive regulation of macromolecule metabolic process	27	3081	0.28	0.0085	9606.ENSP00000234310,9606.ENSP00000263025,9606.ENSP00000263857,9606.ENSP00000264414,9606.ENSP00000283131,9606.ENSP00000287295,9606.ENSP00000299300,9606.ENSP00000300291,9606.ENSP00000307786,9606.ENSP00000307863,9606.ENSP00000310572,9606.ENSP00000314067,9606.ENSP00000317985,9606.ENSP00000343535,9606.ENSP00000354451,9606.ENSP00000355541,9606.ENSP00000365401,9606.ENSP00000366565,9606.ENSP00000373905,…	PPP3R1,MAPK3,POLR1A,CUL3,SMARCA5,AIFM1,CCT2,NUDT21,CYCS,U2AF2,PSMC5,PAK2,ROCK2,USP7,IQGAP3,HEATR1,CCDC22,VPS28,DNM2,KHSRP,PSMC6,TOP2A,GNB2L1,EIF5AL1,RUVBL2,POLR2E,ITCH
GO:0044089	positive regulation of cellular component biogenesis	9	498	0.59	0.0085	9606.ENSP00000310572,9606.ENSP00000317985,9606.ENSP00000347032,9606.ENSP00000355541,9606.ENSP00000357801,9606.ENSP00000364589,9606.ENSP00000373905,9606.ENSP00000401802,9606.ENSP00000426909	PSMC5,ROCK2,PIP4K2C,HEATR1,S100A10,CUL4A,DNM2,PSMC6,GNB2L1
GO:0048024	regulation of mRNA splicing, via spliceosome	4	77	1.05	0.0085	9606.ENSP00000215793,9606.ENSP00000261973,9606.ENSP00000307863,9606.ENSP00000380336	SF3A1,RBM25,U2AF2,SMU1
GO:0044260	cellular macromolecule metabolic process	45	6413	0.18	0.0088	9606.ENSP00000222673,9606.ENSP00000234310,9606.ENSP00000248342,9606.ENSP00000263025,9606.ENSP00000263857,9606.ENSP00000264414,9606.ENSP00000283131,9606.ENSP00000290158,9606.ENSP00000300291,9606.ENSP00000304102,9606.ENSP00000307786,9606.ENSP00000310129,9606.ENSP00000310572,9606.ENSP00000314067,9606.ENSP00000317985,9606.ENSP00000320324,9606.ENSP00000323421,9606.ENSP00000327694,9606.ENSP00000343535,…	OGDH,PPP3R1,EIF3K,MAPK3,POLR1A,CUL3,SMARCA5,KPNB1,NUDT21,COPS6,CYCS,PSMD2,PSMC5,PAK2,ROCK2,NPEPPS,SMC1A,AP2A2,USP7,AP2A1,IQGAP3,HEATR1,EPRS,CUL4A,CCDC22,VPS28,CD9,DNM2,AIMP1,KHSRP,LCMT1,BZW1,PSMC6,TOP2A,EIF2B1,SSBP1,GNB2L1,SPCS3,EIF5AL1,EIF3F,NDUFAB1,RUVBL2,POLR2E,ITCH,HNRNPDL
GO:1900026	positive regulation of substrate adhesion-dependent cell spreading	3	32	1.31	0.0088	9606.ENSP00000304283,9606.ENSP00000357801,9606.ENSP00000373905	RAC3,S100A10,DNM2
GO:1903050	regulation of proteolysis involved in cellular protein catabolic process	6	216	0.78	0.0088	9606.ENSP00000264414,9606.ENSP00000310572,9606.ENSP00000343535,9606.ENSP00000365401,9606.ENSP00000401802,9606.ENSP00000426909	CUL3,PSMC5,USP7,CCDC22,PSMC6,GNB2L1
GO:0051188	cofactor biosynthetic process	6	218	0.78	0.009	9606.ENSP00000222673,9606.ENSP00000253792,9606.ENSP00000350012,9606.ENSP00000362413,9606.ENSP00000367923,9606.ENSP00000402103	OGDH,ACLY,ACSL3,PGK1,SUCLA2,HK1
GO:0048518	positive regulation of biological process	40	5459	0.2	0.0093	9606.ENSP00000234310,9606.ENSP00000253792,9606.ENSP00000263025,9606.ENSP00000263857,9606.ENSP00000264414,9606.ENSP00000264663,9606.ENSP00000269321,9606.ENSP00000283131,9606.ENSP00000287295,9606.ENSP00000299300,9606.ENSP00000300291,9606.ENSP00000304283,9606.ENSP00000307786,9606.ENSP00000307863,9606.ENSP00000310572,9606.ENSP00000314067,9606.ENSP00000317985,9606.ENSP00000343535,9606.ENSP00000347032,…	PPP3R1,ACLY,MAPK3,POLR1A,CUL3,NNT,ARHGDIA,SMARCA5,AIFM1,CCT2,NUDT21,RAC3,CYCS,U2AF2,PSMC5,PAK2,ROCK2,USP7,PIP4K2C,ACSL3,AP2A1,IQGAP3,HEATR1,ATP1B1,S100A10,CUL4A,CCDC22,VPS28,DNM2,AIMP1,KHSRP,SUN2,PSMC6,TOP2A,EIF2B1,GNB2L1,EIF5AL1,RUVBL2,POLR2E,ITCH
GO:0048522	positive regulation of cellular process	37	4898	0.22	0.0095	9606.ENSP00000234310,9606.ENSP00000253792,9606.ENSP00000263025,9606.ENSP00000264414,9606.ENSP00000264663,9606.ENSP00000269321,9606.ENSP00000283131,9606.ENSP00000287295,9606.ENSP00000299300,9606.ENSP00000300291,9606.ENSP00000304283,9606.ENSP00000307786,9606.ENSP00000307863,9606.ENSP00000310572,9606.ENSP00000314067,9606.ENSP00000317985,9606.ENSP00000343535,9606.ENSP00000347032,9606.ENSP00000350012,…	PPP3R1,ACLY,MAPK3,CUL3,NNT,ARHGDIA,SMARCA5,AIFM1,CCT2,NUDT21,RAC3,CYCS,U2AF2,PSMC5,PAK2,ROCK2,USP7,PIP4K2C,ACSL3,AP2A1,IQGAP3,HEATR1,ATP1B1,S100A10,CUL4A,CCDC22,VPS28,DNM2,AIMP1,KHSRP,SUN2,PSMC6,TOP2A,GNB2L1,EIF5AL1,RUVBL2,ITCH
GO:0051173	positive regulation of nitrogen compound metabolic process	26	2946	0.28	0.0095	9606.ENSP00000234310,9606.ENSP00000263025,9606.ENSP00000264414,9606.ENSP00000283131,9606.ENSP00000287295,9606.ENSP00000299300,9606.ENSP00000300291,9606.ENSP00000307786,9606.ENSP00000307863,9606.ENSP00000310572,9606.ENSP00000314067,9606.ENSP00000317985,9606.ENSP00000343535,9606.ENSP00000350012,9606.ENSP00000354451,9606.ENSP00000355541,9606.ENSP00000365401,9606.ENSP00000366565,9606.ENSP00000373905,…	PPP3R1,MAPK3,CUL3,SMARCA5,AIFM1,CCT2,NUDT21,CYCS,U2AF2,PSMC5,PAK2,ROCK2,USP7,ACSL3,IQGAP3,HEATR1,CCDC22,VPS28,DNM2,KHSRP,PSMC6,TOP2A,GNB2L1,EIF5AL1,RUVBL2,ITCH
GO:0033044	regulation of chromosome organization	7	313	0.69	0.0102	9606.ENSP00000263025,9606.ENSP00000264414,9606.ENSP00000299300,9606.ENSP00000343535,9606.ENSP00000382021,9606.ENSP00000411532,9606.ENSP00000473172	MAPK3,CUL3,CCT2,USP7,LCMT1,TOP2A,RUVBL2
GO:0006361	transcription initiation from RNA polymerase I promoter	3	35	1.27	0.0104	9606.ENSP00000263025,9606.ENSP00000263857,9606.ENSP00000478303	MAPK3,POLR1A,POLR2E
GO:0040016	embryonic cleavage	2	7	1.79	0.0109	9606.ENSP00000264414,9606.ENSP00000411532	CUL3,TOP2A
GO:0010033	response to organic substance	25	2815	0.29	0.011	9606.ENSP00000245206,9606.ENSP00000263025,9606.ENSP00000264414,9606.ENSP00000283131,9606.ENSP00000287295,9606.ENSP00000297185,9606.ENSP00000310572,9606.ENSP00000314067,9606.ENSP00000317985,9606.ENSP00000336741,9606.ENSP00000350012,9606.ENSP00000354451,9606.ENSP00000355493,9606.ENSP00000355890,9606.ENSP00000356864,9606.ENSP00000359233,9606.ENSP00000371958,9606.ENSP00000373905,9606.ENSP00000381216,…	GOT2,MAPK3,CUL3,SMARCA5,AIFM1,HSPA9,PSMC5,PAK2,ROCK2,DHX15,ACSL3,IQGAP3,ADSS,EPRS,MGST3,ABCD3,CD9,DNM2,KHSRP,PSMC6,EIF2B1,GNB2L1,RUVBL2,POLR2E,HNRNPDL
GO:1901532	regulation of hematopoietic progenitor cell differentiation	3	36	1.26	0.0111	9606.ENSP00000297185,9606.ENSP00000300291,9606.ENSP00000480499	HSPA9,NUDT21,ITCH
GO:0098869	cellular oxidant detoxification	4	86	1	0.0114	9606.ENSP00000217515,9606.ENSP00000264663,9606.ENSP00000356864,9606.ENSP00000431049	TXNL1,NNT,MGST3,GSTK1
GO:0033043	regulation of organelle organization	14	1155	0.42	0.012	9606.ENSP00000263025,9606.ENSP00000264414,9606.ENSP00000269321,9606.ENSP00000299300,9606.ENSP00000317985,9606.ENSP00000323421,9606.ENSP00000343535,9606.ENSP00000347032,9606.ENSP00000357801,9606.ENSP00000373905,9606.ENSP00000382021,9606.ENSP00000384863,9606.ENSP00000411532,9606.ENSP00000473172	MAPK3,CUL3,ARHGDIA,CCT2,ROCK2,SMC1A,USP7,PIP4K2C,S100A10,DNM2,LCMT1,XPO1,TOP2A,RUVBL2
GO:0006637	acyl-CoA metabolic process	4	88	0.99	0.0121	9606.ENSP00000222673,9606.ENSP00000253792,9606.ENSP00000350012,9606.ENSP00000367923	OGDH,ACLY,ACSL3,SUCLA2
GO:0006096	glycolytic process	3	38	1.23	0.0123	9606.ENSP00000222673,9606.ENSP00000362413,9606.ENSP00000402103	OGDH,PGK1,HK1
GO:0002376	immune system process	22	2370	0.3	0.0131	9606.ENSP00000253792,9606.ENSP00000263025,9606.ENSP00000284878,9606.ENSP00000290158,9606.ENSP00000297185,9606.ENSP00000299300,9606.ENSP00000310129,9606.ENSP00000314067,9606.ENSP00000327694,9606.ENSP00000351926,9606.ENSP00000355493,9606.ENSP00000355890,9606.ENSP00000356790,9606.ENSP00000364589,9606.ENSP00000369042,9606.ENSP00000373905,9606.ENSP00000378191,9606.ENSP00000411532,9606.ENSP00000416250,…	ACLY,MAPK3,CXADR,KPNB1,HSPA9,CCT2,PSMD2,PAK2,AP2A2,AP2A1,ADSS,EPRS,ATP1B1,CUL4A,IPO7,DNM2,AIMP1,TOP2A,EIF2B1,DERA,RAB5C,ITCH
GO:0080090	regulation of primary metabolic process	42	5982	0.18	0.0136	9606.ENSP00000215793,9606.ENSP00000234310,9606.ENSP00000248342,9606.ENSP00000261973,9606.ENSP00000263025,9606.ENSP00000264414,9606.ENSP00000264663,9606.ENSP00000283131,9606.ENSP00000287295,9606.ENSP00000290158,9606.ENSP00000299300,9606.ENSP00000300291,9606.ENSP00000307786,9606.ENSP00000307863,9606.ENSP00000310129,9606.ENSP00000310572,9606.ENSP00000314067,9606.ENSP00000317985,9606.ENSP00000323421,…	SF3A1,PPP3R1,EIF3K,RBM25,MAPK3,CUL3,NNT,SMARCA5,AIFM1,KPNB1,CCT2,NUDT21,CYCS,U2AF2,PSMD2,PSMC5,PAK2,ROCK2,SMC1A,USP7,ACSL3,AP2A1,IQGAP3,HEATR1,EPRS,CUL4A,CCDC22,VPS28,IPO7,DNM2,SMU1,KHSRP,LCMT1,XPO1,BZW1,PSMC6,TOP2A,GNB2L1,EIF5AL1,RUVBL2,ITCH,HNRNPDL
GO:0010608	posttranscriptional regulation of gene expression	8	441	0.6	0.0142	9606.ENSP00000248342,9606.ENSP00000263025,9606.ENSP00000300291,9606.ENSP00000355890,9606.ENSP00000381216,9606.ENSP00000384863,9606.ENSP00000426909,9606.ENSP00000430706	EIF3K,MAPK3,NUDT21,EPRS,KHSRP,XPO1,GNB2L1,EIF5AL1
GO:1901576	organic substance biosynthetic process	35	4656	0.21	0.0142	9606.ENSP00000222673,9606.ENSP00000245206,9606.ENSP00000248342,9606.ENSP00000253792,9606.ENSP00000263025,9606.ENSP00000263857,9606.ENSP00000283131,9606.ENSP00000300291,9606.ENSP00000308610,9606.ENSP00000317379,9606.ENSP00000347032,9606.ENSP00000350012,9606.ENSP00000355493,9606.ENSP00000355541,9606.ENSP00000355890,9606.ENSP00000356864,9606.ENSP00000359233,9606.ENSP00000362413,9606.ENSP00000367923,…	OGDH,GOT2,EIF3K,ACLY,MAPK3,POLR1A,SMARCA5,NUDT21,GPD2,GLS,PIP4K2C,ACSL3,ADSS,HEATR1,EPRS,MGST3,ABCD3,PGK1,SUCLA2,AIMP1,KHSRP,ATP5J,BZW1,HK1,EIF2B1,DERA,SSBP1,GNB2L1,EIF5AL1,GSTK1,EIF3F,NDUFAB1,RUVBL2,POLR2E,HNRNPDL
GO:0034504	protein localization to nucleus	5	164	0.82	0.0145	9606.ENSP00000234310,9606.ENSP00000290158,9606.ENSP00000369042,9606.ENSP00000384863,9606.ENSP00000385616	PPP3R1,KPNB1,IPO7,XPO1,SUN2
GO:0043112	receptor metabolic process	4	95	0.96	0.0147	9606.ENSP00000327694,9606.ENSP00000351926,9606.ENSP00000371958,9606.ENSP00000373905	AP2A2,AP2A1,CD9,DNM2
GO:0006790	sulfur compound metabolic process	7	343	0.65	0.0148	9606.ENSP00000222673,9606.ENSP00000253792,9606.ENSP00000297185,9606.ENSP00000350012,9606.ENSP00000356864,9606.ENSP00000367923,9606.ENSP00000431049	OGDH,ACLY,HSPA9,ACSL3,MGST3,SUCLA2,GSTK1
GO:0051716	cellular response to stimulus	43	6212	0.18	0.0148	9606.ENSP00000217515,9606.ENSP00000234310,9606.ENSP00000263025,9606.ENSP00000264414,9606.ENSP00000264663,9606.ENSP00000269321,9606.ENSP00000283131,9606.ENSP00000284878,9606.ENSP00000287295,9606.ENSP00000290158,9606.ENSP00000297185,9606.ENSP00000304102,9606.ENSP00000304283,9606.ENSP00000307786,9606.ENSP00000310572,9606.ENSP00000314067,9606.ENSP00000317985,9606.ENSP00000320324,9606.ENSP00000323421,…	TXNL1,PPP3R1,MAPK3,CUL3,NNT,ARHGDIA,SMARCA5,CXADR,AIFM1,KPNB1,HSPA9,COPS6,RAC3,CYCS,PSMC5,PAK2,ROCK2,NPEPPS,SMC1A,AP2A2,USP7,AP2A1,IQGAP3,ADSS,EPRS,ATP1B1,MGST3,PGK1,CUL4A,IPO7,CD9,DNM2,AIMP1,KHSRP,PSMC6,TOP2A,EIF2B1,GNB2L1,GSTK1,RUVBL2,POLR2E,ITCH,HNRNPDL
GO:0000381	regulation of alternative mRNA splicing, via spliceosome	3	42	1.19	0.0149	9606.ENSP00000215793,9606.ENSP00000261973,9606.ENSP00000380336	SF3A1,RBM25,SMU1
GO:0009108	coenzyme biosynthetic process	5	167	0.81	0.0149	9606.ENSP00000222673,9606.ENSP00000253792,9606.ENSP00000350012,9606.ENSP00000362413,9606.ENSP00000402103	OGDH,ACLY,ACSL3,PGK1,HK1
GO:0022904	respiratory electron transport chain	4	96	0.96	0.0149	9606.ENSP00000307786,9606.ENSP00000308610,9606.ENSP00000418842,9606.ENSP00000458770	CYCS,GPD2,NDUFA6,NDUFAB1
GO:0042866	pyruvate biosynthetic process	3	42	1.19	0.0149	9606.ENSP00000222673,9606.ENSP00000362413,9606.ENSP00000402103	OGDH,PGK1,HK1
GO:0044772	mitotic cell cycle phase transition	6	254	0.71	0.0158	9606.ENSP00000264414,9606.ENSP00000354451,9606.ENSP00000364589,9606.ENSP00000373905,9606.ENSP00000382021,9606.ENSP00000432768	CUL3,IQGAP3,CUL4A,DNM2,LCMT1,CKAP5
GO:0006950	response to stress	27	3267	0.25	0.0163	9606.ENSP00000217515,9606.ENSP00000263025,9606.ENSP00000264414,9606.ENSP00000284878,9606.ENSP00000287295,9606.ENSP00000304102,9606.ENSP00000307786,9606.ENSP00000310572,9606.ENSP00000314067,9606.ENSP00000320324,9606.ENSP00000323421,9606.ENSP00000343535,9606.ENSP00000355890,9606.ENSP00000356790,9606.ENSP00000362413,9606.ENSP00000364589,9606.ENSP00000369042,9606.ENSP00000371958,9606.ENSP00000373905,…	TXNL1,MAPK3,CUL3,CXADR,AIFM1,COPS6,CYCS,PSMC5,PAK2,NPEPPS,SMC1A,USP7,EPRS,ATP1B1,PGK1,CUL4A,IPO7,CD9,DNM2,AIMP1,PSMC6,TOP2A,EIF2B1,NDUFA6,RUVBL2,POLR2E,ITCH
GO:0006119	oxidative phosphorylation	4	100	0.94	0.0165	9606.ENSP00000307786,9606.ENSP00000389649,9606.ENSP00000418842,9606.ENSP00000458770	CYCS,ATP5J,NDUFA6,NDUFAB1
GO:0032802	low-density lipoprotein particle receptor catabolic process	2	10	1.64	0.0165	9606.ENSP00000327694,9606.ENSP00000351926	AP2A2,AP2A1
GO:0043161	proteasome-mediated ubiquitin-dependent protein catabolic process	6	257	0.71	0.0165	9606.ENSP00000264414,9606.ENSP00000310129,9606.ENSP00000310572,9606.ENSP00000364589,9606.ENSP00000401802,9606.ENSP00000480499	CUL3,PSMD2,PSMC5,CUL4A,PSMC6,ITCH
GO:0006511	ubiquitin-dependent protein catabolic process	8	461	0.58	0.0169	9606.ENSP00000264414,9606.ENSP00000310129,9606.ENSP00000310572,9606.ENSP00000343535,9606.ENSP00000364589,9606.ENSP00000366565,9606.ENSP00000401802,9606.ENSP00000480499	CUL3,PSMD2,PSMC5,USP7,CUL4A,VPS28,PSMC6,ITCH
GO:0009166	nucleotide catabolic process	4	101	0.93	0.0169	9606.ENSP00000222673,9606.ENSP00000362413,9606.ENSP00000402103,9606.ENSP00000416583	OGDH,PGK1,HK1,DERA
GO:0060255	regulation of macromolecule metabolic process	42	6072	0.18	0.0169	9606.ENSP00000215793,9606.ENSP00000234310,9606.ENSP00000248342,9606.ENSP00000261973,9606.ENSP00000263025,9606.ENSP00000263857,9606.ENSP00000264414,9606.ENSP00000264663,9606.ENSP00000283131,9606.ENSP00000287295,9606.ENSP00000299300,9606.ENSP00000300291,9606.ENSP00000307786,9606.ENSP00000307863,9606.ENSP00000310129,9606.ENSP00000310572,9606.ENSP00000314067,9606.ENSP00000317985,9606.ENSP00000323421,…	SF3A1,PPP3R1,EIF3K,RBM25,MAPK3,POLR1A,CUL3,NNT,SMARCA5,AIFM1,CCT2,NUDT21,CYCS,U2AF2,PSMD2,PSMC5,PAK2,ROCK2,SMC1A,USP7,AP2A1,IQGAP3,HEATR1,EPRS,ATP1B1,CUL4A,CCDC22,VPS28,IPO7,DNM2,SMU1,KHSRP,XPO1,BZW1,PSMC6,TOP2A,GNB2L1,EIF5AL1,RUVBL2,POLR2E,ITCH,HNRNPDL
GO:0031323	regulation of cellular metabolic process	42	6082	0.18	0.0173	9606.ENSP00000215793,9606.ENSP00000234310,9606.ENSP00000248342,9606.ENSP00000253792,9606.ENSP00000261973,9606.ENSP00000263025,9606.ENSP00000264414,9606.ENSP00000264663,9606.ENSP00000283131,9606.ENSP00000287295,9606.ENSP00000299300,9606.ENSP00000300291,9606.ENSP00000307786,9606.ENSP00000307863,9606.ENSP00000310572,9606.ENSP00000314067,9606.ENSP00000317985,9606.ENSP00000323421,9606.ENSP00000343535,…	SF3A1,PPP3R1,EIF3K,ACLY,RBM25,MAPK3,CUL3,NNT,SMARCA5,AIFM1,CCT2,NUDT21,CYCS,U2AF2,PSMC5,PAK2,ROCK2,SMC1A,USP7,PIP4K2C,ACSL3,AP2A1,IQGAP3,HEATR1,EPRS,CUL4A,CCDC22,VPS28,IPO7,DNM2,SMU1,KHSRP,LCMT1,XPO1,BZW1,PSMC6,TOP2A,GNB2L1,EIF5AL1,RUVBL2,ITCH,HNRNPDL
GO:0090407	organophosphate biosynthetic process	9	577	0.53	0.0174	9606.ENSP00000222673,9606.ENSP00000253792,9606.ENSP00000347032,9606.ENSP00000350012,9606.ENSP00000355493,9606.ENSP00000362413,9606.ENSP00000389649,9606.ENSP00000402103,9606.ENSP00000458770	OGDH,ACLY,PIP4K2C,ACSL3,ADSS,PGK1,ATP5J,HK1,NDUFAB1
GO:0006094	gluconeogenesis	3	46	1.15	0.0176	9606.ENSP00000245206,9606.ENSP00000308610,9606.ENSP00000362413	GOT2,GPD2,PGK1
GO:0006396	RNA processing	11	825	0.46	0.0176	9606.ENSP00000215793,9606.ENSP00000261973,9606.ENSP00000300291,9606.ENSP00000307863,9606.ENSP00000318861,9606.ENSP00000336741,9606.ENSP00000355541,9606.ENSP00000380336,9606.ENSP00000381216,9606.ENSP00000478303,9606.ENSP00000483254	SF3A1,RBM25,NUDT21,U2AF2,SF3B2,DHX15,HEATR1,SMU1,KHSRP,POLR2E,HNRNPDL
GO:0006913	nucleocytoplasmic transport	6	263	0.7	0.0176	9606.ENSP00000234310,9606.ENSP00000290158,9606.ENSP00000297185,9606.ENSP00000307863,9606.ENSP00000369042,9606.ENSP00000384863	PPP3R1,KPNB1,HSPA9,U2AF2,IPO7,XPO1
GO:0006107	oxaloacetate metabolic process	2	11	1.6	0.0177	9606.ENSP00000245206,9606.ENSP00000253792	GOT2,ACLY
GO:0006412	translation	7	362	0.62	0.0177	9606.ENSP00000248342,9606.ENSP00000355890,9606.ENSP00000378191,9606.ENSP00000416250,9606.ENSP00000426909,9606.ENSP00000430706,9606.ENSP00000431800	EIF3K,EPRS,AIMP1,EIF2B1,GNB2L1,EIF5AL1,EIF3F
GO:0006531	aspartate metabolic process	2	11	1.6	0.0177	9606.ENSP00000245206,9606.ENSP00000355493	GOT2,ADSS
GO:0006633	fatty acid biosynthetic process	4	104	0.92	0.0177	9606.ENSP00000253792,9606.ENSP00000350012,9606.ENSP00000359233,9606.ENSP00000458770	ACLY,ACSL3,ABCD3,NDUFAB1
GO:0010952	positive regulation of peptidase activity	5	178	0.79	0.0177	9606.ENSP00000263025,9606.ENSP00000287295,9606.ENSP00000307786,9606.ENSP00000317985,9606.ENSP00000426909	MAPK3,AIFM1,CYCS,ROCK2,GNB2L1
GO:0019538	protein metabolic process	32	4194	0.22	0.0177	9606.ENSP00000222673,9606.ENSP00000234310,9606.ENSP00000248342,9606.ENSP00000263025,9606.ENSP00000264414,9606.ENSP00000304102,9606.ENSP00000307786,9606.ENSP00000310129,9606.ENSP00000310572,9606.ENSP00000314067,9606.ENSP00000317985,9606.ENSP00000320324,9606.ENSP00000327694,9606.ENSP00000343535,9606.ENSP00000351926,9606.ENSP00000354451,9606.ENSP00000355890,9606.ENSP00000362413,9606.ENSP00000364589,…	OGDH,PPP3R1,EIF3K,MAPK3,CUL3,COPS6,CYCS,PSMD2,PSMC5,PAK2,ROCK2,NPEPPS,AP2A2,USP7,AP2A1,IQGAP3,EPRS,PGK1,CUL4A,CCDC22,VPS28,AIMP1,LCMT1,PSMC6,EIF2B1,GNB2L1,SPCS3,EIF5AL1,EIF3F,NDUFAB1,RUVBL2,ITCH
GO:0034622	cellular protein-containing complex assembly	11	832	0.46	0.0177	9606.ENSP00000215793,9606.ENSP00000283131,9606.ENSP00000287295,9606.ENSP00000299300,9606.ENSP00000300291,9606.ENSP00000364589,9606.ENSP00000373905,9606.ENSP00000418842,9606.ENSP00000432768,9606.ENSP00000458770,9606.ENSP00000473172	SF3A1,SMARCA5,AIFM1,CCT2,NUDT21,CUL4A,DNM2,NDUFA6,CKAP5,NDUFAB1,RUVBL2
GO:0035722	interleukin-12-mediated signaling pathway	3	47	1.14	0.0177	9606.ENSP00000297185,9606.ENSP00000314067,9606.ENSP00000483254	HSPA9,PAK2,HNRNPDL
GO:0044249	cellular biosynthetic process	34	4567	0.21	0.0177	9606.ENSP00000222673,9606.ENSP00000245206,9606.ENSP00000248342,9606.ENSP00000253792,9606.ENSP00000263025,9606.ENSP00000263857,9606.ENSP00000283131,9606.ENSP00000300291,9606.ENSP00000317379,9606.ENSP00000347032,9606.ENSP00000350012,9606.ENSP00000355493,9606.ENSP00000355541,9606.ENSP00000355890,9606.ENSP00000356864,9606.ENSP00000359233,9606.ENSP00000362413,9606.ENSP00000367923,9606.ENSP00000378191,…	OGDH,GOT2,EIF3K,ACLY,MAPK3,POLR1A,SMARCA5,NUDT21,GLS,PIP4K2C,ACSL3,ADSS,HEATR1,EPRS,MGST3,ABCD3,PGK1,SUCLA2,AIMP1,KHSRP,ATP5J,BZW1,HK1,EIF2B1,DERA,SSBP1,GNB2L1,EIF5AL1,GSTK1,EIF3F,NDUFAB1,RUVBL2,POLR2E,HNRNPDL
GO:0044539	long-chain fatty acid import into cell	2	11	1.6	0.0177	9606.ENSP00000350012,9606.ENSP00000355890	ACSL3,EPRS
GO:0045899	positive regulation of RNA polymerase II transcriptional preinitiation complex assembly	2	11	1.6	0.0177	9606.ENSP00000310572,9606.ENSP00000401802	PSMC5,PSMC6
GO:0032268	regulation of cellular protein metabolic process	22	2486	0.28	0.0189	9606.ENSP00000248342,9606.ENSP00000263025,9606.ENSP00000264414,9606.ENSP00000264663,9606.ENSP00000287295,9606.ENSP00000307786,9606.ENSP00000307863,9606.ENSP00000310572,9606.ENSP00000314067,9606.ENSP00000317985,9606.ENSP00000343535,9606.ENSP00000354451,9606.ENSP00000355890,9606.ENSP00000365401,9606.ENSP00000366565,9606.ENSP00000369042,9606.ENSP00000381216,9606.ENSP00000401802,9606.ENSP00000426909,…	EIF3K,MAPK3,CUL3,NNT,AIFM1,CYCS,U2AF2,PSMC5,PAK2,ROCK2,USP7,IQGAP3,EPRS,CCDC22,VPS28,IPO7,KHSRP,PSMC6,GNB2L1,EIF5AL1,RUVBL2,ITCH
GO:0006069	ethanol oxidation	2	12	1.56	0.0193	9606.ENSP00000209668,9606.ENSP00000306606	ADH1A,ADH1B
GO:0061136	regulation of proteasomal protein catabolic process	5	185	0.77	0.0193	9606.ENSP00000264414,9606.ENSP00000310572,9606.ENSP00000343535,9606.ENSP00000401802,9606.ENSP00000426909	CUL3,PSMC5,USP7,PSMC6,GNB2L1
GO:0045815	positive regulation of gene expression, epigenetic	3	51	1.11	0.0204	9606.ENSP00000263857,9606.ENSP00000283131,9606.ENSP00000478303	POLR1A,SMARCA5,POLR2E
GO:0070887	cellular response to chemical stimulus	23	2672	0.27	0.0204	9606.ENSP00000217515,9606.ENSP00000263025,9606.ENSP00000264414,9606.ENSP00000264663,9606.ENSP00000283131,9606.ENSP00000284878,9606.ENSP00000287295,9606.ENSP00000297185,9606.ENSP00000307786,9606.ENSP00000314067,9606.ENSP00000317985,9606.ENSP00000320324,9606.ENSP00000354451,9606.ENSP00000355890,9606.ENSP00000356864,9606.ENSP00000362413,9606.ENSP00000373905,9606.ENSP00000381216,9606.ENSP00000426909,…	TXNL1,MAPK3,CUL3,NNT,SMARCA5,CXADR,AIFM1,HSPA9,CYCS,PAK2,ROCK2,NPEPPS,IQGAP3,EPRS,MGST3,PGK1,DNM2,KHSRP,GNB2L1,GSTK1,RUVBL2,POLR2E,HNRNPDL
GO:0034248	regulation of cellular amide metabolic process	7	379	0.6	0.0205	9606.ENSP00000248342,9606.ENSP00000263025,9606.ENSP00000317985,9606.ENSP00000355890,9606.ENSP00000381216,9606.ENSP00000426909,9606.ENSP00000430706	EIF3K,MAPK3,ROCK2,EPRS,KHSRP,GNB2L1,EIF5AL1
GO:0050658	RNA transport	5	189	0.76	0.0206	9606.ENSP00000307863,9606.ENSP00000381216,9606.ENSP00000384863,9606.ENSP00000430706,9606.ENSP00000432768	U2AF2,KHSRP,XPO1,EIF5AL1,CKAP5
GO:1901800	positive regulation of proteasomal protein catabolic process	4	112	0.89	0.0206	9606.ENSP00000264414,9606.ENSP00000310572,9606.ENSP00000401802,9606.ENSP00000426909	CUL3,PSMC5,PSMC6,GNB2L1
GO:0061024	membrane organization	10	729	0.47	0.0207	9606.ENSP00000264414,9606.ENSP00000305653,9606.ENSP00000327694,9606.ENSP00000351926,9606.ENSP00000356790,9606.ENSP00000357801,9606.ENSP00000371958,9606.ENSP00000373905,9606.ENSP00000385616,9606.ENSP00000389649	CUL3,LETM1,AP2A2,AP2A1,ATP1B1,S100A10,CD9,DNM2,SUN2,ATP5J
GO:0006006	glucose metabolic process	4	113	0.89	0.021	9606.ENSP00000245206,9606.ENSP00000308610,9606.ENSP00000362413,9606.ENSP00000402103	GOT2,GPD2,PGK1,HK1
GO:0043650	dicarboxylic acid biosynthetic process	2	13	1.52	0.0212	9606.ENSP00000245206,9606.ENSP00000317379	GOT2,GLS
GO:2000651	positive regulation of sodium ion transmembrane transporter activity	2	13	1.52	0.0212	9606.ENSP00000356790,9606.ENSP00000373905	ATP1B1,DNM2
GO:0044087	regulation of cellular component biogenesis	11	867	0.44	0.0219	9606.ENSP00000310572,9606.ENSP00000317985,9606.ENSP00000323421,9606.ENSP00000347032,9606.ENSP00000355541,9606.ENSP00000357801,9606.ENSP00000364589,9606.ENSP00000373905,9606.ENSP00000382021,9606.ENSP00000401802,9606.ENSP00000426909	PSMC5,ROCK2,SMC1A,PIP4K2C,HEATR1,S100A10,CUL4A,DNM2,LCMT1,PSMC6,GNB2L1
GO:0015909	long-chain fatty acid transport	3	54	1.08	0.0225	9606.ENSP00000350012,9606.ENSP00000355890,9606.ENSP00000359233	ACSL3,EPRS,ABCD3
GO:0051345	positive regulation of hydrolase activity	10	742	0.47	0.0226	9606.ENSP00000263025,9606.ENSP00000269321,9606.ENSP00000287295,9606.ENSP00000307786,9606.ENSP00000317985,9606.ENSP00000356790,9606.ENSP00000357801,9606.ENSP00000373905,9606.ENSP00000419665,9606.ENSP00000426909	MAPK3,ARHGDIA,AIFM1,CYCS,ROCK2,ATP1B1,S100A10,DNM2,SSBP1,GNB2L1
GO:0042063	gliogenesis	5	196	0.74	0.0227	9606.ENSP00000234310,9606.ENSP00000263025,9606.ENSP00000371958,9606.ENSP00000385616,9606.ENSP00000416250	PPP3R1,MAPK3,CD9,SUN2,EIF2B1
GO:0051171	regulation of nitrogen compound metabolic process	40	5827	0.17	0.0227	9606.ENSP00000215793,9606.ENSP00000234310,9606.ENSP00000248342,9606.ENSP00000261973,9606.ENSP00000263025,9606.ENSP00000264414,9606.ENSP00000264663,9606.ENSP00000283131,9606.ENSP00000287295,9606.ENSP00000299300,9606.ENSP00000300291,9606.ENSP00000307786,9606.ENSP00000307863,9606.ENSP00000310129,9606.ENSP00000310572,9606.ENSP00000314067,9606.ENSP00000317985,9606.ENSP00000323421,9606.ENSP00000343535,…	SF3A1,PPP3R1,EIF3K,RBM25,MAPK3,CUL3,NNT,SMARCA5,AIFM1,CCT2,NUDT21,CYCS,U2AF2,PSMD2,PSMC5,PAK2,ROCK2,SMC1A,USP7,ACSL3,AP2A1,IQGAP3,HEATR1,EPRS,CUL4A,CCDC22,VPS28,IPO7,DNM2,SMU1,KHSRP,XPO1,BZW1,PSMC6,TOP2A,GNB2L1,EIF5AL1,RUVBL2,ITCH,HNRNPDL
GO:0070646	protein modification by small protein removal	6	290	0.65	0.0232	9606.ENSP00000304102,9606.ENSP00000310129,9606.ENSP00000310572,9606.ENSP00000343535,9606.ENSP00000401802,9606.ENSP00000431800	COPS6,PSMD2,PSMC5,USP7,PSMC6,EIF3F
GO:0075733	intracellular transport of virus	2	14	1.49	0.0232	9606.ENSP00000290158,9606.ENSP00000384863	KPNB1,XPO1
GO:1903351	cellular response to dopamine	2	14	1.49	0.0232	9606.ENSP00000263025,9606.ENSP00000373905	MAPK3,DNM2
GO:0016051	carbohydrate biosynthetic process	4	120	0.86	0.0241	9606.ENSP00000245206,9606.ENSP00000308610,9606.ENSP00000362413,9606.ENSP00000458770	GOT2,GPD2,PGK1,NDUFAB1
GO:0006631	fatty acid metabolic process	6	294	0.65	0.0242	9606.ENSP00000253792,9606.ENSP00000263025,9606.ENSP00000301729,9606.ENSP00000350012,9606.ENSP00000359233,9606.ENSP00000458770	ACLY,MAPK3,ECI1,ACSL3,ABCD3,NDUFAB1
GO:0006740	NADPH regeneration	2	15	1.46	0.0253	9606.ENSP00000264663,9606.ENSP00000416583	NNT,DERA
GO:0022402	cell cycle process	11	890	0.43	0.0253	9606.ENSP00000264414,9606.ENSP00000290158,9606.ENSP00000317985,9606.ENSP00000323421,9606.ENSP00000354451,9606.ENSP00000364589,9606.ENSP00000373905,9606.ENSP00000382021,9606.ENSP00000385616,9606.ENSP00000411532,9606.ENSP00000432768	CUL3,KPNB1,ROCK2,SMC1A,IQGAP3,CUL4A,DNM2,LCMT1,SUN2,TOP2A,CKAP5
GO:0060359	response to ammonium ion	4	122	0.85	0.0253	9606.ENSP00000245206,9606.ENSP00000263025,9606.ENSP00000355493,9606.ENSP00000373905	GOT2,MAPK3,ADSS,DNM2
GO:1903358	regulation of Golgi organization	2	15	1.46	0.0253	9606.ENSP00000263025,9606.ENSP00000373905	MAPK3,DNM2
GO:0000819	sister chromatid segregation	4	123	0.85	0.0256	9606.ENSP00000264414,9606.ENSP00000290158,9606.ENSP00000323421,9606.ENSP00000411532	CUL3,KPNB1,SMC1A,TOP2A
GO:0065007	biological regulation	67	11740	0.09	0.0271	9606.ENSP00000215793,9606.ENSP00000217515,9606.ENSP00000234310,9606.ENSP00000245206,9606.ENSP00000248342,9606.ENSP00000253792,9606.ENSP00000261973,9606.ENSP00000263025,9606.ENSP00000263857,9606.ENSP00000264414,9606.ENSP00000264663,9606.ENSP00000269321,9606.ENSP00000283131,9606.ENSP00000284878,9606.ENSP00000287295,9606.ENSP00000290158,9606.ENSP00000297185,9606.ENSP00000299300,9606.ENSP00000300291,…	SF3A1,TXNL1,PPP3R1,GOT2,EIF3K,ACLY,RBM25,MAPK3,POLR1A,CUL3,NNT,ARHGDIA,SMARCA5,CXADR,AIFM1,KPNB1,HSPA9,CCT2,NUDT21,RAC3,LETM1,CYCS,U2AF2,PSMD2,PSMC5,PAK2,GLS,ROCK2,SMC1A,AP2A2,USP7,PIP4K2C,ACSL3,AP2A1,IQGAP3,FH,HEATR1,EPRS,ATP1B1,S100A10,PGK1,CUL4A,CCDC22,VPS28,IPO7,CD9,DNM2,AIMP1,SMU1,KHSRP,LCMT1,XPO1,SUN2,BZW1,PSMC6,HK1,TOP2A,EIF2B1,SSBP1,GNB2L1,EIF5AL1,CKAP5,RAB5C,RUVBL2,POLR2E,ITCH,HNRNPDL
GO:0012501	programmed cell death	12	1042	0.4	0.0273	9606.ENSP00000257189,9606.ENSP00000263025,9606.ENSP00000264414,9606.ENSP00000287295,9606.ENSP00000290158,9606.ENSP00000307786,9606.ENSP00000314067,9606.ENSP00000364589,9606.ENSP00000378191,9606.ENSP00000411532,9606.ENSP00000426909,9606.ENSP00000480499	DSG3,MAPK3,CUL3,AIFM1,KPNB1,CYCS,PAK2,CUL4A,AIMP1,TOP2A,GNB2L1,ITCH
GO:0071732	cellular response to nitric oxide	2	16	1.43	0.0273	9606.ENSP00000287295,9606.ENSP00000373905	AIFM1,DNM2
GO:0006915	apoptotic process	11	915	0.42	0.0296	9606.ENSP00000263025,9606.ENSP00000264414,9606.ENSP00000287295,9606.ENSP00000290158,9606.ENSP00000307786,9606.ENSP00000314067,9606.ENSP00000364589,9606.ENSP00000378191,9606.ENSP00000411532,9606.ENSP00000426909,9606.ENSP00000480499	MAPK3,CUL3,AIFM1,KPNB1,CYCS,PAK2,CUL4A,AIMP1,TOP2A,GNB2L1,ITCH
GO:0034250	positive regulation of cellular amide metabolic process	4	131	0.82	0.0303	9606.ENSP00000263025,9606.ENSP00000317985,9606.ENSP00000426909,9606.ENSP00000430706	MAPK3,ROCK2,GNB2L1,EIF5AL1
GO:0006508	proteolysis	13	1203	0.37	0.0307	9606.ENSP00000264414,9606.ENSP00000304102,9606.ENSP00000310129,9606.ENSP00000310572,9606.ENSP00000320324,9606.ENSP00000343535,9606.ENSP00000362413,9606.ENSP00000364589,9606.ENSP00000366565,9606.ENSP00000401802,9606.ENSP00000427463,9606.ENSP00000431800,9606.ENSP00000480499	CUL3,COPS6,PSMD2,PSMC5,NPEPPS,USP7,PGK1,CUL4A,VPS28,PSMC6,SPCS3,EIF3F,ITCH
GO:0038095	Fc-epsilon receptor signaling pathway	3	64	1.01	0.0314	9606.ENSP00000234310,9606.ENSP00000263025,9606.ENSP00000314067	PPP3R1,MAPK3,PAK2
GO:0002252	immune effector process	11	927	0.41	0.0318	9606.ENSP00000253792,9606.ENSP00000263025,9606.ENSP00000284878,9606.ENSP00000290158,9606.ENSP00000299300,9606.ENSP00000310129,9606.ENSP00000327694,9606.ENSP00000378191,9606.ENSP00000416583,9606.ENSP00000447053,9606.ENSP00000480499	ACLY,MAPK3,CXADR,KPNB1,CCT2,PSMD2,AP2A2,AIMP1,DERA,RAB5C,ITCH
GO:0006103	2-oxoglutarate metabolic process	2	18	1.38	0.0323	9606.ENSP00000222673,9606.ENSP00000245206	OGDH,GOT2
GO:0032981	mitochondrial respiratory chain complex I assembly	3	65	1	0.0324	9606.ENSP00000287295,9606.ENSP00000418842,9606.ENSP00000458770	AIFM1,NDUFA6,NDUFAB1
GO:0010770	positive regulation of cell morphogenesis involved in differentiation	4	136	0.81	0.0333	9606.ENSP00000269321,9606.ENSP00000304283,9606.ENSP00000357801,9606.ENSP00000373905	ARHGDIA,RAC3,S100A10,DNM2
GO:0034599	cellular response to oxidative stress	5	222	0.69	0.0333	9606.ENSP00000217515,9606.ENSP00000263025,9606.ENSP00000287295,9606.ENSP00000307786,9606.ENSP00000373905	TXNL1,MAPK3,AIFM1,CYCS,DNM2
GO:2000736	regulation of stem cell differentiation	3	67	0.99	0.0343	9606.ENSP00000297185,9606.ENSP00000300291,9606.ENSP00000480499	HSPA9,NUDT21,ITCH
GO:0019359	nicotinamide nucleotide biosynthetic process	3	68	0.98	0.0352	9606.ENSP00000222673,9606.ENSP00000362413,9606.ENSP00000402103	OGDH,PGK1,HK1
GO:0070647	protein modification by small protein conjugation or removal	11	945	0.4	0.0352	9606.ENSP00000264414,9606.ENSP00000304102,9606.ENSP00000310129,9606.ENSP00000310572,9606.ENSP00000320324,9606.ENSP00000343535,9606.ENSP00000364589,9606.ENSP00000401802,9606.ENSP00000426909,9606.ENSP00000431800,9606.ENSP00000480499	CUL3,COPS6,PSMD2,PSMC5,NPEPPS,USP7,CUL4A,PSMC6,GNB2L1,EIF3F,ITCH
GO:0006417	regulation of translation	6	327	0.6	0.0353	9606.ENSP00000248342,9606.ENSP00000263025,9606.ENSP00000355890,9606.ENSP00000381216,9606.ENSP00000426909,9606.ENSP00000430706	EIF3K,MAPK3,EPRS,KHSRP,GNB2L1,EIF5AL1
GO:0016310	phosphorylation	13	1236	0.36	0.0363	9606.ENSP00000222673,9606.ENSP00000263025,9606.ENSP00000264414,9606.ENSP00000307786,9606.ENSP00000314067,9606.ENSP00000317985,9606.ENSP00000347032,9606.ENSP00000354451,9606.ENSP00000362413,9606.ENSP00000389649,9606.ENSP00000402103,9606.ENSP00000418842,9606.ENSP00000458770	OGDH,MAPK3,CUL3,CYCS,PAK2,ROCK2,PIP4K2C,IQGAP3,PGK1,ATP5J,HK1,NDUFA6,NDUFAB1
GO:0030100	regulation of endocytosis	5	229	0.68	0.0363	9606.ENSP00000351926,9606.ENSP00000366565,9606.ENSP00000373905,9606.ENSP00000426909,9606.ENSP00000447053	AP2A1,VPS28,DNM2,GNB2L1,RAB5C
GO:0034308	primary alcohol metabolic process	3	69	0.98	0.0363	9606.ENSP00000209668,9606.ENSP00000306606,9606.ENSP00000308610	ADH1A,ADH1B,GPD2
GO:0097006	regulation of plasma lipoprotein particle levels	3	70	0.97	0.0372	9606.ENSP00000327694,9606.ENSP00000350012,9606.ENSP00000351926	AP2A2,ACSL3,AP2A1
GO:0006353	DNA-templated transcription, termination	3	72	0.96	0.0399	9606.ENSP00000263857,9606.ENSP00000300291,9606.ENSP00000478303	POLR1A,NUDT21,POLR2E
GO:0051156	glucose 6-phosphate metabolic process	2	21	1.32	0.0399	9606.ENSP00000402103,9606.ENSP00000416583	HK1,DERA
GO:1901687	glutathione derivative biosynthetic process	2	21	1.32	0.0399	9606.ENSP00000356864,9606.ENSP00000431049	MGST3,GSTK1
GO:2000114	regulation of establishment of cell polarity	2	21	1.32	0.0399	9606.ENSP00000317985,9606.ENSP00000426909	ROCK2,GNB2L1
GO:0007049	cell cycle	13	1263	0.35	0.0415	9606.ENSP00000263025,9606.ENSP00000264414,9606.ENSP00000290158,9606.ENSP00000317985,9606.ENSP00000323421,9606.ENSP00000354451,9606.ENSP00000364589,9606.ENSP00000373905,9606.ENSP00000382021,9606.ENSP00000385616,9606.ENSP00000411532,9606.ENSP00000426909,9606.ENSP00000432768	MAPK3,CUL3,KPNB1,ROCK2,SMC1A,IQGAP3,CUL4A,DNM2,LCMT1,SUN2,TOP2A,GNB2L1,CKAP5
GO:0007264	small GTPase mediated signal transduction	5	239	0.66	0.0415	9606.ENSP00000290158,9606.ENSP00000304283,9606.ENSP00000314067,9606.ENSP00000317985,9606.ENSP00000354451	KPNB1,RAC3,PAK2,ROCK2,IQGAP3
GO:0051028	mRNA transport	4	148	0.77	0.0415	9606.ENSP00000307863,9606.ENSP00000381216,9606.ENSP00000384863,9606.ENSP00000430706	U2AF2,KHSRP,XPO1,EIF5AL1
GO:1901568	fatty acid derivative metabolic process	4	148	0.77	0.0415	9606.ENSP00000253792,9606.ENSP00000263025,9606.ENSP00000350012,9606.ENSP00000356864	ACLY,MAPK3,ACSL3,MGST3
GO:1901018	positive regulation of potassium ion transmembrane transporter activity	2	22	1.3	0.0418	9606.ENSP00000356790,9606.ENSP00000373905	ATP1B1,DNM2
GO:0005975	carbohydrate metabolic process	7	457	0.52	0.0421	9606.ENSP00000222673,9606.ENSP00000245206,9606.ENSP00000308610,9606.ENSP00000362413,9606.ENSP00000402103,9606.ENSP00000416583,9606.ENSP00000458770	OGDH,GOT2,GPD2,PGK1,HK1,DERA,NDUFAB1
GO:0017038	protein import	4	150	0.76	0.0425	9606.ENSP00000234310,9606.ENSP00000290158,9606.ENSP00000369042,9606.ENSP00000410339	PPP3R1,KPNB1,IPO7,TOMM40
GO:0000715	nucleotide-excision repair, DNA damage recognition	2	23	1.28	0.0447	9606.ENSP00000304102,9606.ENSP00000364589	COPS6,CUL4A
GO:0051247	positive regulation of protein metabolic process	15	1587	0.31	0.0452	9606.ENSP00000263025,9606.ENSP00000264414,9606.ENSP00000287295,9606.ENSP00000307786,9606.ENSP00000310572,9606.ENSP00000314067,9606.ENSP00000317985,9606.ENSP00000354451,9606.ENSP00000365401,9606.ENSP00000366565,9606.ENSP00000401802,9606.ENSP00000426909,9606.ENSP00000430706,9606.ENSP00000473172,9606.ENSP00000480499	MAPK3,CUL3,AIFM1,CYCS,PSMC5,PAK2,ROCK2,IQGAP3,CCDC22,VPS28,PSMC6,GNB2L1,EIF5AL1,RUVBL2,ITCH
GO:1903827	regulation of cellular protein localization	7	465	0.51	0.0453	9606.ENSP00000263857,9606.ENSP00000299300,9606.ENSP00000317985,9606.ENSP00000350012,9606.ENSP00000366565,9606.ENSP00000384863,9606.ENSP00000426909	POLR1A,CCT2,ROCK2,ACSL3,VPS28,XPO1,GNB2L1
GO:0010001	glial cell differentiation	4	154	0.75	0.0457	9606.ENSP00000234310,9606.ENSP00000263025,9606.ENSP00000371958,9606.ENSP00000416250	PPP3R1,MAPK3,CD9,EIF2B1
GO:0007265	Ras protein signal transduction	4	155	0.75	0.0463	9606.ENSP00000290158,9606.ENSP00000314067,9606.ENSP00000317985,9606.ENSP00000354451	KPNB1,PAK2,ROCK2,IQGAP3
GO:0042775	mitochondrial ATP synthesis coupled electron transport	3	78	0.92	0.0463	9606.ENSP00000307786,9606.ENSP00000418842,9606.ENSP00000458770	CYCS,NDUFA6,NDUFAB1
GO:0031400	negative regulation of protein modification process	8	592	0.47	0.0467	9606.ENSP00000264663,9606.ENSP00000307863,9606.ENSP00000314067,9606.ENSP00000317985,9606.ENSP00000366565,9606.ENSP00000369042,9606.ENSP00000426909,9606.ENSP00000480499	NNT,U2AF2,PAK2,ROCK2,VPS28,IPO7,GNB2L1,ITCH
GO:0030262	apoptotic nuclear changes	2	24	1.26	0.047	9606.ENSP00000290158,9606.ENSP00000411532	KPNB1,TOP2A
GO:0034383	low-density lipoprotein particle clearance	2	24	1.26	0.047	9606.ENSP00000327694,9606.ENSP00000351926	AP2A2,AP2A1
GO:0048013	ephrin receptor signaling pathway	3	79	0.92	0.047	9606.ENSP00000317985,9606.ENSP00000327694,9606.ENSP00000351926	ROCK2,AP2A2,AP2A1
GO:0072583	clathrin-dependent endocytosis	2	24	1.26	0.047	9606.ENSP00000327694,9606.ENSP00000351926	AP2A2,AP2A1
GO:0032088	negative regulation of NF-kappaB transcription factor activity	3	80	0.91	0.0483	9606.ENSP00000343535,9606.ENSP00000365401,9606.ENSP00000480499	USP7,CCDC22,ITCH
GO:0046942	carboxylic acid transport	5	252	0.63	0.0483	9606.ENSP00000245206,9606.ENSP00000317379,9606.ENSP00000350012,9606.ENSP00000355890,9606.ENSP00000359233	GOT2,GLS,ACSL3,EPRS,ABCD3
GO:0097193	intrinsic apoptotic signaling pathway	4	158	0.74	0.0483	9606.ENSP00000264414,9606.ENSP00000287295,9606.ENSP00000307786,9606.ENSP00000364589	CUL3,AIFM1,CYCS,CUL4A
GO:2000058	regulation of ubiquitin-dependent protein catabolic process	4	158	0.74	0.0483	9606.ENSP00000264414,9606.ENSP00000343535,9606.ENSP00000365401,9606.ENSP00000426909	CUL3,USP7,CCDC22,GNB2L1
GO:0010950	positive regulation of endopeptidase activity	4	159	0.74	0.0486	9606.ENSP00000287295,9606.ENSP00000307786,9606.ENSP00000317985,9606.ENSP00000426909	AIFM1,CYCS,ROCK2,GNB2L1
GO:0006735	NADH regeneration	2	25	1.24	0.0489	9606.ENSP00000362413,9606.ENSP00000402103	PGK1,HK1
GO:0032204	regulation of telomere maintenance	3	81	0.91	0.0489	9606.ENSP00000263025,9606.ENSP00000299300,9606.ENSP00000343535	MAPK3,CCT2,USP7
GO:0061621	canonical glycolysis	2	25	1.24	0.0489	9606.ENSP00000362413,9606.ENSP00000402103	PGK1,HK1
GO:1900117	regulation of execution phase of apoptosis	2	25	1.24	0.0489	9606.ENSP00000287295,9606.ENSP00000314067	AIFM1,PAK2
GO:2001252	positive regulation of chromosome organization	4	160	0.74	0.0489	9606.ENSP00000263025,9606.ENSP00000264414,9606.ENSP00000299300,9606.ENSP00000473172	MAPK3,CUL3,CCT2,RUVBL2
GO:0060627	regulation of vesicle-mediated transport	7	480	0.5	0.0496	9606.ENSP00000263025,9606.ENSP00000350012,9606.ENSP00000351926,9606.ENSP00000366565,9606.ENSP00000373905,9606.ENSP00000426909,9606.ENSP00000447053	MAPK3,ACSL3,AP2A1,VPS28,DNM2,GNB2L1,RAB5C
GO:1901570	fatty acid derivative biosynthetic process	3	82	0.9	0.0496	9606.ENSP00000253792,9606.ENSP00000350012,9606.ENSP00000356864	ACLY,ACSL3,MGST3
GO:0014070	response to organic cyclic compound	10	873	0.4	0.0497	9606.ENSP00000245206,9606.ENSP00000263025,9606.ENSP00000287295,9606.ENSP00000314067,9606.ENSP00000317985,9606.ENSP00000350012,9606.ENSP00000355493,9606.ENSP00000359233,9606.ENSP00000373905,9606.ENSP00000473172	GOT2,MAPK3,AIFM1,PAK2,ROCK2,ACSL3,ADSS,ABCD3,DNM2,RUVBL2
GO:0032269	negative regulation of cellular protein metabolic process	11	1014	0.37	0.0497	9606.ENSP00000264663,9606.ENSP00000307863,9606.ENSP00000314067,9606.ENSP00000317985,9606.ENSP00000343535,9606.ENSP00000355890,9606.ENSP00000366565,9606.ENSP00000369042,9606.ENSP00000381216,9606.ENSP00000426909,9606.ENSP00000480499	NNT,U2AF2,PAK2,ROCK2,USP7,EPRS,VPS28,IPO7,KHSRP,GNB2L1,ITCH
