# Supplementary material for: A Proteomics Signature of Mild Hypospadias: A Pilot Study
Source: Front Pediatr. 2020 Dec 23;8:586287. doi: 10.3389/fped.2020.586287 (PMC7786202; doi:10.3389/fped.2020.586287)
Supplement: Supplementary file 3 [file Table_3.xlsx]

## Sheet: Sheet1
#term ID	term description	observed gene count	background gene count	strength	false discovery rate	matching proteins in your network (IDs)	matching proteins in your network (labels)
GO:0002576	platelet degranulation	9	129	1.6	1.96e-09	9606.ENSP00000263100,9606.ENSP00000265023,9606.ENSP00000278407,9606.ENSP00000306361,9606.ENSP00000336829,9606.ENSP00000376793,9606.ENSP00000393887,9606.ENSP00000415769,9606.ENSP00000416066	A1BG,KNG1,SERPING1,FGA,FGG,GIG25,AHSG,ITIH3,SERPINA1
GO:0006887	exocytosis	14	774	1.02	1.13e-08	9606.ENSP00000181839,9606.ENSP00000263100,9606.ENSP00000265023,9606.ENSP00000269491,9606.ENSP00000272427,9606.ENSP00000278407,9606.ENSP00000302621,9606.ENSP00000302728,9606.ENSP00000306361,9606.ENSP00000336829,9606.ENSP00000376793,9606.ENSP00000393887,9606.ENSP00000415769,9606.ENSP00000416066	CDK13,A1BG,KNG1,SERPINB12,EXOC6B,SERPING1,LRG1,GUSB,FGA,FGG,GIG25,AHSG,ITIH3,SERPINA1
GO:0032940	secretion by cell	15	959	0.95	1.13e-08	9606.ENSP00000181839,9606.ENSP00000259206,9606.ENSP00000263100,9606.ENSP00000265023,9606.ENSP00000269491,9606.ENSP00000272427,9606.ENSP00000278407,9606.ENSP00000302621,9606.ENSP00000302728,9606.ENSP00000306361,9606.ENSP00000336829,9606.ENSP00000376793,9606.ENSP00000393887,9606.ENSP00000415769,9606.ENSP00000416066	CDK13,IL1RN,A1BG,KNG1,SERPINB12,EXOC6B,SERPING1,LRG1,GUSB,FGA,FGG,GIG25,AHSG,ITIH3,SERPINA1
GO:0016192	vesicle-mediated transport	18	1699	0.79	1.59e-08	9606.ENSP00000181839,9606.ENSP00000252486,9606.ENSP00000262013,9606.ENSP00000263100,9606.ENSP00000265023,9606.ENSP00000269491,9606.ENSP00000272427,9606.ENSP00000278407,9606.ENSP00000302621,9606.ENSP00000302728,9606.ENSP00000306361,9606.ENSP00000336829,9606.ENSP00000376793,9606.ENSP00000393313,9606.ENSP00000393887,9606.ENSP00000402346,9606.ENSP00000415769,9606.ENSP00000416066	CDK13,APOE,SPAG9,A1BG,KNG1,SERPINB12,EXOC6B,SERPING1,LRG1,GUSB,FGA,FGG,GIG25,EPS15L1,AHSG,COPG2,ITIH3,SERPINA1
GO:0045055	regulated exocytosis	13	691	1.03	1.83e-08	9606.ENSP00000181839,9606.ENSP00000263100,9606.ENSP00000265023,9606.ENSP00000269491,9606.ENSP00000278407,9606.ENSP00000302621,9606.ENSP00000302728,9606.ENSP00000306361,9606.ENSP00000336829,9606.ENSP00000376793,9606.ENSP00000393887,9606.ENSP00000415769,9606.ENSP00000416066	CDK13,A1BG,KNG1,SERPINB12,SERPING1,LRG1,GUSB,FGA,FGG,GIG25,AHSG,ITIH3,SERPINA1
GO:1903035	negative regulation of response to wounding	6	79	1.64	1.29e-06	9606.ENSP00000252486,9606.ENSP00000265023,9606.ENSP00000278407,9606.ENSP00000306361,9606.ENSP00000336829,9606.ENSP00000337838	APOE,KNG1,SERPING1,FGA,FGG,RTN4
GO:0010951	negative regulation of endopeptidase activity	8	242	1.28	1.42e-06	9606.ENSP00000265023,9606.ENSP00000269491,9606.ENSP00000278407,9606.ENSP00000329374,9606.ENSP00000376793,9606.ENSP00000393887,9606.ENSP00000415769,9606.ENSP00000416066	KNG1,SERPINB12,SERPING1,SERPINA7,GIG25,AHSG,ITIH3,SERPINA1
GO:0030195	negative regulation of blood coagulation	5	48	1.78	4.16e-06	9606.ENSP00000252486,9606.ENSP00000265023,9606.ENSP00000278407,9606.ENSP00000306361,9606.ENSP00000336829	APOE,KNG1,SERPING1,FGA,FGG
GO:0006810	transport	22	4130	0.49	5.38e-06	9606.ENSP00000181839,9606.ENSP00000229390,9606.ENSP00000252486,9606.ENSP00000259206,9606.ENSP00000262013,9606.ENSP00000263100,9606.ENSP00000265023,9606.ENSP00000269491,9606.ENSP00000272427,9606.ENSP00000278407,9606.ENSP00000302621,9606.ENSP00000302728,9606.ENSP00000306361,9606.ENSP00000329374,9606.ENSP00000336829,9606.ENSP00000349877,9606.ENSP00000376793,9606.ENSP00000393313,9606.ENSP00000393887,…	CDK13,SRSF9,APOE,IL1RN,SPAG9,A1BG,KNG1,SERPINB12,EXOC6B,SERPING1,LRG1,GUSB,FGA,SERPINA7,FGG,ATP13A1,GIG25,EPS15L1,AHSG,COPG2,ITIH3,SERPINA1
GO:0051179	localization	24	5233	0.42	1.12e-05	9606.ENSP00000181839,9606.ENSP00000229390,9606.ENSP00000252486,9606.ENSP00000259206,9606.ENSP00000262013,9606.ENSP00000263100,9606.ENSP00000265023,9606.ENSP00000269491,9606.ENSP00000272427,9606.ENSP00000278407,9606.ENSP00000302621,9606.ENSP00000302728,9606.ENSP00000306361,9606.ENSP00000329374,9606.ENSP00000336829,9606.ENSP00000337838,9606.ENSP00000349877,9606.ENSP00000376793,9606.ENSP00000393313,…	CDK13,SRSF9,APOE,IL1RN,SPAG9,A1BG,KNG1,SERPINB12,EXOC6B,SERPING1,LRG1,GUSB,FGA,SERPINA7,FGG,RTN4,ATP13A1,GIG25,EPS15L1,AHSG,DOCK8,COPG2,ITIH3,SERPINA1
GO:0043687	post-translational protein modification	8	365	1.1	1.39e-05	9606.ENSP00000054950,9606.ENSP00000252486,9606.ENSP00000265023,9606.ENSP00000306361,9606.ENSP00000336829,9606.ENSP00000346340,9606.ENSP00000393887,9606.ENSP00000416066	RCN1,APOE,KNG1,FGA,FGG,COPS8,AHSG,SERPINA1
GO:0044092	negative regulation of molecular function	12	1119	0.79	1.51e-05	9606.ENSP00000252486,9606.ENSP00000259206,9606.ENSP00000262013,9606.ENSP00000265023,9606.ENSP00000269491,9606.ENSP00000278407,9606.ENSP00000326031,9606.ENSP00000329374,9606.ENSP00000376793,9606.ENSP00000393887,9606.ENSP00000415769,9606.ENSP00000416066	APOE,IL1RN,SPAG9,KNG1,SERPINB12,SERPING1,PPP1CA,SERPINA7,GIG25,AHSG,ITIH3,SERPINA1
GO:0072378	blood coagulation, fibrin clot formation	4	27	1.93	1.53e-05	9606.ENSP00000265023,9606.ENSP00000278407,9606.ENSP00000306361,9606.ENSP00000336829	KNG1,SERPING1,FGA,FGG
GO:0001775	cell activation	11	1024	0.79	3.74e-05	9606.ENSP00000181839,9606.ENSP00000263100,9606.ENSP00000269491,9606.ENSP00000302621,9606.ENSP00000302728,9606.ENSP00000306361,9606.ENSP00000336829,9606.ENSP00000376793,9606.ENSP00000393887,9606.ENSP00000394888,9606.ENSP00000416066	CDK13,A1BG,SERPINB12,LRG1,GUSB,FGA,FGG,GIG25,AHSG,DOCK8,SERPINA1
GO:0002443	leukocyte mediated immunity	9	632	0.91	4.68e-05	9606.ENSP00000181839,9606.ENSP00000263100,9606.ENSP00000269491,9606.ENSP00000278407,9606.ENSP00000302621,9606.ENSP00000302728,9606.ENSP00000376793,9606.ENSP00000393887,9606.ENSP00000416066	CDK13,A1BG,SERPINB12,SERPING1,LRG1,GUSB,GIG25,AHSG,SERPINA1
GO:0006953	acute-phase response	4	45	1.71	6.71e-05	9606.ENSP00000259206,9606.ENSP00000376793,9606.ENSP00000393887,9606.ENSP00000416066	IL1RN,GIG25,AHSG,SERPINA1
GO:0043312	neutrophil degranulation	8	485	0.98	6.71e-05	9606.ENSP00000181839,9606.ENSP00000263100,9606.ENSP00000269491,9606.ENSP00000302621,9606.ENSP00000302728,9606.ENSP00000376793,9606.ENSP00000393887,9606.ENSP00000416066	CDK13,A1BG,SERPINB12,LRG1,GUSB,GIG25,AHSG,SERPINA1
GO:0002376	immune system process	15	2370	0.56	0.00012	9606.ENSP00000181839,9606.ENSP00000259206,9606.ENSP00000263100,9606.ENSP00000265023,9606.ENSP00000269491,9606.ENSP00000278407,9606.ENSP00000300215,9606.ENSP00000302621,9606.ENSP00000302728,9606.ENSP00000306361,9606.ENSP00000336829,9606.ENSP00000376793,9606.ENSP00000393887,9606.ENSP00000394888,9606.ENSP00000416066	CDK13,IL1RN,A1BG,KNG1,SERPINB12,SERPING1,EPB42,LRG1,GUSB,FGA,FGG,GIG25,AHSG,DOCK8,SERPINA1
GO:0030162	regulation of proteolysis	9	742	0.84	0.00012	9606.ENSP00000252486,9606.ENSP00000265023,9606.ENSP00000269491,9606.ENSP00000278407,9606.ENSP00000329374,9606.ENSP00000376793,9606.ENSP00000393887,9606.ENSP00000415769,9606.ENSP00000416066	APOE,KNG1,SERPINB12,SERPING1,SERPINA7,GIG25,AHSG,ITIH3,SERPINA1
GO:0006955	immune response	12	1560	0.65	0.00022	9606.ENSP00000181839,9606.ENSP00000259206,9606.ENSP00000263100,9606.ENSP00000265023,9606.ENSP00000269491,9606.ENSP00000278407,9606.ENSP00000302621,9606.ENSP00000302728,9606.ENSP00000306361,9606.ENSP00000376793,9606.ENSP00000393887,9606.ENSP00000416066	CDK13,IL1RN,A1BG,KNG1,SERPINB12,SERPING1,LRG1,GUSB,FGA,GIG25,AHSG,SERPINA1
GO:0043086	negative regulation of catalytic activity	9	809	0.81	0.00023	9606.ENSP00000252486,9606.ENSP00000265023,9606.ENSP00000269491,9606.ENSP00000278407,9606.ENSP00000329374,9606.ENSP00000376793,9606.ENSP00000393887,9606.ENSP00000415769,9606.ENSP00000416066	APOE,KNG1,SERPINB12,SERPING1,SERPINA7,GIG25,AHSG,ITIH3,SERPINA1
GO:0007596	blood coagulation	6	288	1.08	0.00027	9606.ENSP00000265023,9606.ENSP00000278407,9606.ENSP00000306361,9606.ENSP00000336829,9606.ENSP00000394888,9606.ENSP00000416066	KNG1,SERPING1,FGA,FGG,DOCK8,SERPINA1
GO:0034114	regulation of heterotypic cell-cell adhesion	3	21	1.91	0.00027	9606.ENSP00000259206,9606.ENSP00000306361,9606.ENSP00000336829	IL1RN,FGA,FGG
GO:0042730	fibrinolysis	3	21	1.91	0.00027	9606.ENSP00000278407,9606.ENSP00000306361,9606.ENSP00000336829	SERPING1,FGA,FGG
GO:0051248	negative regulation of protein metabolic process	10	1075	0.73	0.00027	9606.ENSP00000252486,9606.ENSP00000265023,9606.ENSP00000269491,9606.ENSP00000278407,9606.ENSP00000306361,9606.ENSP00000329374,9606.ENSP00000376793,9606.ENSP00000393887,9606.ENSP00000415769,9606.ENSP00000416066	APOE,KNG1,SERPINB12,SERPING1,FGA,SERPINA7,GIG25,AHSG,ITIH3,SERPINA1
GO:0032102	negative regulation of response to external stimulus	6	310	1.05	0.00037	9606.ENSP00000252486,9606.ENSP00000265023,9606.ENSP00000278407,9606.ENSP00000306361,9606.ENSP00000336829,9606.ENSP00000337838	APOE,KNG1,SERPING1,FGA,FGG,RTN4
GO:0045321	leukocyte activation	9	894	0.76	0.0004	9606.ENSP00000181839,9606.ENSP00000263100,9606.ENSP00000269491,9606.ENSP00000302621,9606.ENSP00000302728,9606.ENSP00000376793,9606.ENSP00000393887,9606.ENSP00000394888,9606.ENSP00000416066	CDK13,A1BG,SERPINB12,LRG1,GUSB,GIG25,AHSG,DOCK8,SERPINA1
GO:0050878	regulation of body fluid levels	7	483	0.92	0.00041	9606.ENSP00000252486,9606.ENSP00000265023,9606.ENSP00000278407,9606.ENSP00000306361,9606.ENSP00000336829,9606.ENSP00000394888,9606.ENSP00000416066	APOE,KNG1,SERPING1,FGA,FGG,DOCK8,SERPINA1
GO:0022603	regulation of anatomical structure morphogenesis	9	961	0.73	0.00066	9606.ENSP00000252486,9606.ENSP00000259206,9606.ENSP00000300215,9606.ENSP00000302621,9606.ENSP00000306361,9606.ENSP00000336829,9606.ENSP00000337838,9606.ENSP00000452120,9606.ENSP00000468057	APOE,IL1RN,EPB42,LRG1,FGA,FGG,RTN4,ITGA7,HSPB6
GO:0048523	negative regulation of cellular process	19	4454	0.39	0.00068	9606.ENSP00000181839,9606.ENSP00000229390,9606.ENSP00000252486,9606.ENSP00000259206,9606.ENSP00000265023,9606.ENSP00000269491,9606.ENSP00000278407,9606.ENSP00000306361,9606.ENSP00000329374,9606.ENSP00000336829,9606.ENSP00000337838,9606.ENSP00000346340,9606.ENSP00000376793,9606.ENSP00000393313,9606.ENSP00000393887,9606.ENSP00000394888,9606.ENSP00000415769,9606.ENSP00000416066,9606.ENSP00000468057	CDK13,SRSF9,APOE,IL1RN,KNG1,SERPINB12,SERPING1,FGA,SERPINA7,FGG,RTN4,COPS8,GIG25,EPS15L1,AHSG,DOCK8,ITIH3,SERPINA1,HSPB6
GO:0032268	regulation of cellular protein metabolic process	14	2486	0.51	0.00072	9606.ENSP00000252486,9606.ENSP00000262013,9606.ENSP00000265023,9606.ENSP00000269491,9606.ENSP00000278407,9606.ENSP00000306361,9606.ENSP00000326031,9606.ENSP00000329374,9606.ENSP00000336829,9606.ENSP00000346340,9606.ENSP00000376793,9606.ENSP00000393887,9606.ENSP00000415769,9606.ENSP00000416066	APOE,SPAG9,KNG1,SERPINB12,SERPING1,FGA,PPP1CA,SERPINA7,FGG,COPS8,GIG25,AHSG,ITIH3,SERPINA1
GO:0032269	negative regulation of cellular protein metabolic process	9	1014	0.71	0.00096	9606.ENSP00000252486,9606.ENSP00000265023,9606.ENSP00000269491,9606.ENSP00000278407,9606.ENSP00000329374,9606.ENSP00000376793,9606.ENSP00000393887,9606.ENSP00000415769,9606.ENSP00000416066	APOE,KNG1,SERPINB12,SERPING1,SERPINA7,GIG25,AHSG,ITIH3,SERPINA1
GO:0035296	regulation of tube diameter	4	129	1.25	0.0017	9606.ENSP00000252486,9606.ENSP00000265023,9606.ENSP00000306361,9606.ENSP00000336829	APOE,KNG1,FGA,FGG
GO:0022604	regulation of cell morphogenesis	6	442	0.89	0.0021	9606.ENSP00000252486,9606.ENSP00000300215,9606.ENSP00000306361,9606.ENSP00000336829,9606.ENSP00000337838,9606.ENSP00000452120	APOE,EPB42,FGA,FGG,RTN4,ITGA7
GO:0097746	regulation of blood vessel diameter	4	137	1.23	0.0021	9606.ENSP00000252486,9606.ENSP00000265023,9606.ENSP00000306361,9606.ENSP00000336829	APOE,KNG1,FGA,FGG
GO:0090066	regulation of anatomical structure size	6	464	0.87	0.0027	9606.ENSP00000252486,9606.ENSP00000265023,9606.ENSP00000306361,9606.ENSP00000326031,9606.ENSP00000336829,9606.ENSP00000337838	APOE,KNG1,FGA,PPP1CA,FGG,RTN4
GO:2000258	negative regulation of protein activation cascade	2	10	2.06	0.0035	9606.ENSP00000278407,9606.ENSP00000306361	SERPING1,FGA
GO:0051336	regulation of hydrolase activity	9	1238	0.62	0.0037	9606.ENSP00000265023,9606.ENSP00000269491,9606.ENSP00000278407,9606.ENSP00000329374,9606.ENSP00000376793,9606.ENSP00000393887,9606.ENSP00000394888,9606.ENSP00000415769,9606.ENSP00000416066	KNG1,SERPINB12,SERPING1,SERPINA7,GIG25,AHSG,DOCK8,ITIH3,SERPINA1
GO:0031639	plasminogen activation	2	11	2.02	0.004	9606.ENSP00000306361,9606.ENSP00000336829	FGA,FGG
GO:0050790	regulation of catalytic activity	12	2249	0.49	0.0046	9606.ENSP00000252486,9606.ENSP00000262013,9606.ENSP00000265023,9606.ENSP00000269491,9606.ENSP00000278407,9606.ENSP00000329374,9606.ENSP00000346340,9606.ENSP00000376793,9606.ENSP00000393887,9606.ENSP00000394888,9606.ENSP00000415769,9606.ENSP00000416066	APOE,SPAG9,KNG1,SERPINB12,SERPING1,SERPINA7,COPS8,GIG25,AHSG,DOCK8,ITIH3,SERPINA1
GO:0034116	positive regulation of heterotypic cell-cell adhesion	2	13	1.95	0.0053	9606.ENSP00000306361,9606.ENSP00000336829	FGA,FGG
GO:0065008	regulation of biological quality	15	3559	0.38	0.0075	9606.ENSP00000252486,9606.ENSP00000259206,9606.ENSP00000265023,9606.ENSP00000278407,9606.ENSP00000300215,9606.ENSP00000306361,9606.ENSP00000326031,9606.ENSP00000329374,9606.ENSP00000336829,9606.ENSP00000337838,9606.ENSP00000349877,9606.ENSP00000376793,9606.ENSP00000394888,9606.ENSP00000416066,9606.ENSP00000452120	APOE,IL1RN,KNG1,SERPING1,EPB42,FGA,PPP1CA,SERPINA7,FGG,RTN4,ATP13A1,GIG25,DOCK8,SERPINA1,ITGA7
GO:0008015	blood circulation	5	373	0.89	0.0077	9606.ENSP00000252486,9606.ENSP00000265023,9606.ENSP00000278407,9606.ENSP00000306361,9606.ENSP00000336829	APOE,KNG1,SERPING1,FGA,FGG
GO:0007597	blood coagulation, intrinsic pathway	2	17	1.83	0.0082	9606.ENSP00000265023,9606.ENSP00000278407	KNG1,SERPING1
GO:0050793	regulation of developmental process	12	2416	0.46	0.0082	9606.ENSP00000181839,9606.ENSP00000252486,9606.ENSP00000259206,9606.ENSP00000262013,9606.ENSP00000300215,9606.ENSP00000302621,9606.ENSP00000306361,9606.ENSP00000336829,9606.ENSP00000337838,9606.ENSP00000393887,9606.ENSP00000452120,9606.ENSP00000468057	CDK13,APOE,IL1RN,SPAG9,EPB42,LRG1,FGA,FGG,RTN4,AHSG,ITGA7,HSPB6
GO:0010544	negative regulation of platelet activation	2	18	1.81	0.0087	9606.ENSP00000252486,9606.ENSP00000336829	APOE,FGG
GO:0048585	negative regulation of response to stimulus	9	1483	0.54	0.0121	9606.ENSP00000252486,9606.ENSP00000259206,9606.ENSP00000265023,9606.ENSP00000278407,9606.ENSP00000306361,9606.ENSP00000336829,9606.ENSP00000337838,9606.ENSP00000393313,9606.ENSP00000393887	APOE,IL1RN,KNG1,SERPING1,FGA,FGG,RTN4,EPS15L1,AHSG
GO:0065009	regulation of molecular function	14	3322	0.38	0.0121	9606.ENSP00000252486,9606.ENSP00000259206,9606.ENSP00000262013,9606.ENSP00000265023,9606.ENSP00000269491,9606.ENSP00000278407,9606.ENSP00000326031,9606.ENSP00000329374,9606.ENSP00000346340,9606.ENSP00000376793,9606.ENSP00000393887,9606.ENSP00000394888,9606.ENSP00000415769,9606.ENSP00000416066	APOE,IL1RN,SPAG9,KNG1,SERPINB12,SERPING1,PPP1CA,SERPINA7,COPS8,GIG25,AHSG,DOCK8,ITIH3,SERPINA1
GO:0006464	cellular protein modification process	13	2999	0.4	0.0154	9606.ENSP00000054950,9606.ENSP00000181839,9606.ENSP00000252486,9606.ENSP00000262013,9606.ENSP00000265023,9606.ENSP00000296255,9606.ENSP00000300215,9606.ENSP00000306361,9606.ENSP00000326031,9606.ENSP00000336829,9606.ENSP00000346340,9606.ENSP00000393887,9606.ENSP00000416066	RCN1,CDK13,APOE,SPAG9,KNG1,RPN1,EPB42,FGA,PPP1CA,FGG,COPS8,AHSG,SERPINA1
GO:0070527	platelet aggregation	2	25	1.66	0.0154	9606.ENSP00000306361,9606.ENSP00000336829	FGA,FGG
GO:0010769	regulation of cell morphogenesis involved in differentiation	4	263	0.94	0.0169	9606.ENSP00000252486,9606.ENSP00000306361,9606.ENSP00000336829,9606.ENSP00000337838	APOE,FGA,FGG,RTN4
GO:0032101	regulation of response to external stimulus	7	955	0.63	0.0169	9606.ENSP00000252486,9606.ENSP00000265023,9606.ENSP00000278407,9606.ENSP00000306361,9606.ENSP00000336829,9606.ENSP00000337838,9606.ENSP00000393887	APOE,KNG1,SERPING1,FGA,FGG,RTN4,AHSG
GO:0007160	cell-matrix adhesion	3	119	1.16	0.0179	9606.ENSP00000306361,9606.ENSP00000336829,9606.ENSP00000452120	FGA,FGG,ITGA7
GO:2000352	negative regulation of endothelial cell apoptotic process	2	28	1.61	0.0179	9606.ENSP00000306361,9606.ENSP00000336829	FGA,FGG
GO:0051172	negative regulation of nitrogen compound metabolic process	11	2307	0.44	0.0189	9606.ENSP00000229390,9606.ENSP00000252486,9606.ENSP00000265023,9606.ENSP00000269491,9606.ENSP00000278407,9606.ENSP00000306361,9606.ENSP00000329374,9606.ENSP00000376793,9606.ENSP00000393887,9606.ENSP00000415769,9606.ENSP00000416066	SRSF9,APOE,KNG1,SERPINB12,SERPING1,FGA,SERPINA7,GIG25,AHSG,ITIH3,SERPINA1
GO:0006954	inflammatory response	5	482	0.78	0.0202	9606.ENSP00000259206,9606.ENSP00000265023,9606.ENSP00000376793,9606.ENSP00000393887,9606.ENSP00000416066	IL1RN,KNG1,GIG25,AHSG,SERPINA1
GO:0080134	regulation of response to stress	8	1299	0.55	0.0204	9606.ENSP00000252486,9606.ENSP00000262013,9606.ENSP00000265023,9606.ENSP00000278407,9606.ENSP00000306361,9606.ENSP00000336829,9606.ENSP00000337838,9606.ENSP00000393887	APOE,SPAG9,KNG1,SERPING1,FGA,FGG,RTN4,AHSG
GO:0010720	positive regulation of cell development	5	491	0.77	0.0207	9606.ENSP00000252486,9606.ENSP00000262013,9606.ENSP00000306361,9606.ENSP00000336829,9606.ENSP00000337838	APOE,SPAG9,FGA,FGG,RTN4
GO:0030212	hyaluronan metabolic process	2	31	1.57	0.0207	9606.ENSP00000302728,9606.ENSP00000415769	GUSB,ITIH3
GO:0042311	vasodilation	2	31	1.57	0.0207	9606.ENSP00000252486,9606.ENSP00000265023	APOE,KNG1
GO:1900026	positive regulation of substrate adhesion-dependent cell spreading	2	32	1.56	0.0211	9606.ENSP00000306361,9606.ENSP00000336829	FGA,FGG
GO:0045907	positive regulation of vasoconstriction	2	33	1.54	0.0221	9606.ENSP00000306361,9606.ENSP00000336829	FGA,FGG
GO:0010770	positive regulation of cell morphogenesis involved in differentiation	3	136	1.1	0.0231	9606.ENSP00000306361,9606.ENSP00000336829,9606.ENSP00000337838	FGA,FGG,RTN4
GO:0051239	regulation of multicellular organismal process	12	2788	0.39	0.0232	9606.ENSP00000252486,9606.ENSP00000259206,9606.ENSP00000262013,9606.ENSP00000265023,9606.ENSP00000278407,9606.ENSP00000302621,9606.ENSP00000306361,9606.ENSP00000336829,9606.ENSP00000337838,9606.ENSP00000363071,9606.ENSP00000393887,9606.ENSP00000468057	APOE,IL1RN,SPAG9,KNG1,SERPING1,LRG1,FGA,FGG,RTN4,DES,AHSG,HSPB6
GO:1902042	negative regulation of extrinsic apoptotic signaling pathway via death domain receptors	2	36	1.5	0.0248	9606.ENSP00000306361,9606.ENSP00000336829	FGA,FGG
GO:0006950	response to stress	13	3267	0.36	0.0272	9606.ENSP00000252486,9606.ENSP00000259206,9606.ENSP00000262013,9606.ENSP00000265023,9606.ENSP00000278407,9606.ENSP00000306361,9606.ENSP00000326031,9606.ENSP00000336829,9606.ENSP00000346340,9606.ENSP00000376793,9606.ENSP00000393887,9606.ENSP00000394888,9606.ENSP00000416066	APOE,IL1RN,SPAG9,KNG1,SERPING1,FGA,PPP1CA,FGG,COPS8,GIG25,AHSG,DOCK8,SERPINA1
GO:0051241	negative regulation of multicellular organismal process	7	1098	0.56	0.0302	9606.ENSP00000252486,9606.ENSP00000265023,9606.ENSP00000278407,9606.ENSP00000306361,9606.ENSP00000336829,9606.ENSP00000337838,9606.ENSP00000393887	APOE,KNG1,SERPING1,FGA,FGG,RTN4,AHSG
GO:0043933	protein-containing complex subunit organization	9	1770	0.47	0.0318	9606.ENSP00000229390,9606.ENSP00000252486,9606.ENSP00000262013,9606.ENSP00000306361,9606.ENSP00000326031,9606.ENSP00000336829,9606.ENSP00000337838,9606.ENSP00000346340,9606.ENSP00000416066	SRSF9,APOE,SPAG9,FGA,PPP1CA,FGG,RTN4,COPS8,SERPINA1
GO:2001236	regulation of extrinsic apoptotic signaling pathway	3	158	1.04	0.0321	9606.ENSP00000306361,9606.ENSP00000326031,9606.ENSP00000336829	FGA,PPP1CA,FGG
GO:0043062	extracellular structure organization	4	339	0.83	0.0333	9606.ENSP00000252486,9606.ENSP00000306361,9606.ENSP00000336829,9606.ENSP00000452120	APOE,FGA,FGG,ITGA7
GO:0010605	negative regulation of macromolecule metabolic process	11	2558	0.39	0.0352	9606.ENSP00000229390,9606.ENSP00000252486,9606.ENSP00000265023,9606.ENSP00000269491,9606.ENSP00000278407,9606.ENSP00000306361,9606.ENSP00000329374,9606.ENSP00000376793,9606.ENSP00000393887,9606.ENSP00000415769,9606.ENSP00000416066	SRSF9,APOE,KNG1,SERPINB12,SERPING1,FGA,SERPINA7,GIG25,AHSG,ITIH3,SERPINA1
GO:0042981	regulation of apoptotic process	8	1501	0.49	0.0406	9606.ENSP00000252486,9606.ENSP00000265023,9606.ENSP00000306361,9606.ENSP00000326031,9606.ENSP00000336829,9606.ENSP00000337838,9606.ENSP00000394888,9606.ENSP00000468057	APOE,KNG1,FGA,PPP1CA,FGG,RTN4,DOCK8,HSPB6
GO:0048583	regulation of response to stimulus	14	3882	0.32	0.0406	9606.ENSP00000201647,9606.ENSP00000252486,9606.ENSP00000259206,9606.ENSP00000262013,9606.ENSP00000265023,9606.ENSP00000278407,9606.ENSP00000302621,9606.ENSP00000306361,9606.ENSP00000326031,9606.ENSP00000336829,9606.ENSP00000337838,9606.ENSP00000346340,9606.ENSP00000393313,9606.ENSP00000393887	EPS8L1,APOE,IL1RN,SPAG9,KNG1,SERPING1,LRG1,FGA,PPP1CA,FGG,RTN4,COPS8,EPS15L1,AHSG
GO:0009966	regulation of signal transduction	12	3033	0.36	0.0411	9606.ENSP00000201647,9606.ENSP00000252486,9606.ENSP00000259206,9606.ENSP00000262013,9606.ENSP00000302621,9606.ENSP00000306361,9606.ENSP00000326031,9606.ENSP00000336829,9606.ENSP00000337838,9606.ENSP00000346340,9606.ENSP00000393313,9606.ENSP00000393887	EPS8L1,APOE,IL1RN,SPAG9,LRG1,FGA,PPP1CA,FGG,RTN4,COPS8,EPS15L1,AHSG
GO:0022407	regulation of cell-cell adhesion	4	366	0.8	0.0411	9606.ENSP00000259206,9606.ENSP00000306361,9606.ENSP00000336829,9606.ENSP00000394888	IL1RN,FGA,FGG,DOCK8
GO:0065003	protein-containing complex assembly	8	1514	0.48	0.0414	9606.ENSP00000229390,9606.ENSP00000252486,9606.ENSP00000262013,9606.ENSP00000306361,9606.ENSP00000336829,9606.ENSP00000337838,9606.ENSP00000346340,9606.ENSP00000416066	SRSF9,APOE,SPAG9,FGA,FGG,RTN4,COPS8,SERPINA1
GO:0009987	cellular process	32	14652	0.1	0.0437	9606.ENSP00000054950,9606.ENSP00000181839,9606.ENSP00000201647,9606.ENSP00000229390,9606.ENSP00000252486,9606.ENSP00000259206,9606.ENSP00000262013,9606.ENSP00000263100,9606.ENSP00000265023,9606.ENSP00000269491,9606.ENSP00000272427,9606.ENSP00000278407,9606.ENSP00000296255,9606.ENSP00000300215,9606.ENSP00000302621,9606.ENSP00000302728,9606.ENSP00000306361,9606.ENSP00000326031,9606.ENSP00000336829,…	RCN1,CDK13,EPS8L1,SRSF9,APOE,IL1RN,SPAG9,A1BG,KNG1,SERPINB12,EXOC6B,SERPING1,RPN1,EPB42,LRG1,GUSB,FGA,PPP1CA,FGG,RTN4,COPS8,ATP13A1,DES,BMS1,GIG25,EPS15L1,AHSG,DOCK8,ITIH3,SERPINA1,ITGA7,HSPB6
GO:0030155	regulation of cell adhesion	5	623	0.66	0.0452	9606.ENSP00000259206,9606.ENSP00000265023,9606.ENSP00000306361,9606.ENSP00000336829,9606.ENSP00000394888	IL1RN,KNG1,FGA,FGG,DOCK8
GO:0006952	defense response	7	1234	0.51	0.0492	9606.ENSP00000259206,9606.ENSP00000265023,9606.ENSP00000278407,9606.ENSP00000306361,9606.ENSP00000376793,9606.ENSP00000393887,9606.ENSP00000416066	IL1RN,KNG1,SERPING1,FGA,GIG25,AHSG,SERPINA1
